# Supplementary material for: Sounds of silence: Data for analysing muted safety voice in speech
Source: Data Brief. 2021 May 30;37:107186. doi: 10.1016/j.dib.2021.107186 (PMC8182378; doi:10.1016/j.dib.2021.107186)
Supplement: Supplementary file 1 [file mmc1.zip › mmc1.csv]

id_final	consent	consent_archive	consent_public	data_for_analysis	Date	EndDate	video_linked	video_name	startDate	RecordedDate	Duration__in_seconds	Finished	Room	RA_qualtrics	condition_discourage	condition_awareness	condition_responsibility	typology_group	concerned	concerned_binary	voice_reported_binary	safetyVoice_binary	Informative	Inquisitive	Prohibitive	Cautionary	Oblique	voice_stage	conceptVoice	encounterVoice	hazardvoice	postHocVoice	voice_reported	voice_RA_Binary	self_reported_Voice_message	num_concerns_coded	Dangerous	Likelihood	Painful	Undesirable	social_risk	felt_responsibility	turns	transcribed_text	feasibility_transcript	timing_Idea_Placed	timing_placed_intention	timing_intention_stepoff	timing_postIncident
162	1	1	1	0	22/Nov/18	22/11/2018 04:59	0	-999	22/11/2018 04:22	22/11/2018 04:59	2239	1	4	2	1	0	0	-999	-999	-999	#NULL!	-999	-999	-999	-999	-999	-999	-999	-999	-999	-999	-999	-999	0	-999	#NULL!	-999	-999	-999	-999	#NULL!	-999	-999	-999	-999	-999	-999	-999	-999
70	1	1	1	0	26/Nov/18	26/11/2018 05:02	1	ch03-20181126-140804-141340-001000000000	26/11/2018 04:25	26/11/2018 05:02	2223	1	4	2	1	1	0	-999	-999	-999	#NULL!	0	0	0	0	0	0	0	0	0	0	0	-999	0	-999	0	-999	-999	-999	-999	#NULL!	-999	7	R: Hmm, this is actually pretty obvious, but I have not seen it before. Could you please build me a footbridge? P: Okay. A footbridge? R: Uhum. Yeah. P: [builds groundbridge] R: Okay. So, maybe we can put it on the chairs to make it a bit higher P: Yeah, I suppose. [places footbridge] R: Okay, so I will now test whether this is a footbridge. [steps on] [steps off]		no	no	no	no
205	1	1	1	0	02/Oct/18	02/10/2018 03:23	0	-999	02/10/2018 02:57	02/10/2018 03:23	1536	1	4	1	0	1	1	-999	4	1	0	-999	-999	-999	-999	-999	-999	-999	-999	-999	-999	-999	2	0	I didn’t say anything.	#NULL!	4	3	4	5	1.6	2	-999	-999	-999	-999	-999	-999	-999
410	1	1	1	0	22/Nov/18	22/11/2018 06:45	0	-999	22/11/2018 06:26	22/11/2018 06:45	1140	1	4	2	1	1	0	-999	3	1	0	-999	-999	-999	-999	-999	-999	-999	-999	-999	-999	-999	3	1	She didn’t test it.	#NULL!	4	4	4	4	2.4	4	-999	-999	-999	-999	-999	-999	-999
413	1	1	1	0	29/Nov/18	29/11/2018 07:49	0	-999	29/11/2018 07:29	29/11/2018 07:49	1225	1	4	2	0	0	1	-999	4	1	1	-999	-999	-999	-999	-999	-999	-999	-999	-999	-999	-999	4	1	Be careful.	#NULL!	4	1	5	5	1	1	-999	-999	-999	-999	-999	-999	-999
365	1	1	1	0	05/Nov/18	05/11/2018 05:54	0	-999	05/11/2018 05:35	05/11/2018 05:54	1125	1	4	1	0	1	1	-999	4	1	0	-999	-999	-999	-999	-999	-999	-999	-999	-999	-999	-999	2	0	Be careful, and I stood beside in case the plank broke to catch her fall	#NULL!	4	2	5	5	1.6	2	-999	-999	-999	-999	-999	-999	-999
1	1	1	1	0	20/Sep/18	20/09/2018 06:42	0	-999	20/09/2018 06:22	20/09/2018 06:42	1189	1	4	1	0	1	0	-999	4	1	0	-999	-999	-999	-999	-999	-999	-999	-999	-999	-999	-999	1	0	Nothing	#NULL!	4	2	4	5	2.4	2	-999	-999	-999	-999	-999	-999	-999
86	1	1	1	0	20/Sep/18	20/09/2018 05:14	0	-999	20/09/2018 04:56	20/09/2018 05:14	1066	1	4	1	1	1	0	-999	4	1	0	-999	-999	-999	-999	-999	-999	-999	-999	-999	-999	-999	1	0	Nothing	#NULL!	4	3	4	5	2.2	1	-999	-999	-999	-999	-999	-999	-999
110	1	1	1	0	27/Sep/18	27/09/2018 05:12	0	-999	27/09/2018 04:50	27/09/2018 05:12	1340	1	4	1	1	1	0	-999	4	1	0	-999	-999	-999	-999	-999	-999	-999	-999	-999	-999	-999	1	0	-999	#NULL!	4	2	5	5	2.4	2	-999	-999	-999	-999	-999	-999	-999
271	1	1	1	0	22/Nov/18	22/11/2018 09:52	0	-999	22/11/2018 09:28	22/11/2018 09:52	1466	1	4	2	0	0	0	-999	4	1	0	-999	-999	-999	-999	-999	-999	-999	-999	-999	-999	-999	3	0	I was kind of shocked that she did it, so I held the footbridge to hold it down while she crossed	#NULL!	2	2	5	5	1.8	4	-999	-999	-999	-999	-999	-999	-999
103	1	1	1	0	28/Sep/18	28/09/2018 09:25	0	-999	28/09/2018 09:09	28/09/2018 09:25	933	1	4	1	0	0	1	-999	5	1	1	-999	-999	-999	-999	-999	-999	-999	-999	-999	-999	-999	5	1	-999	#NULL!	5	5	5	5	1	4	-999	-999	-999	-999	-999	-999	-999
163	1	1	1	0	28/Sep/18	28/09/2018 05:59	0	-999	28/09/2018 05:36	28/09/2018 05:59	1418	1	4	1	0	1	1	-999	4	1	1	-999	-999	-999	-999	-999	-999	-999	-999	-999	-999	-999	5	1	I told her we should not test it because of the maximum weight but it could be used by a child	#NULL!	5	5	5	5	2.2	5	-999	-999	-999	-999	-999	-999	-999
220	1	1	1	1	08/Oct/18	08/10/2018 05:17	1	ch03-20181008-131422-131958-001000000000	08/10/2018 04:55	08/10/2018 05:17	1303	1	4	1	1	1	0	4	1	0	0	0	0	0	0	0	0	0	0	0	0	0	1	0	I didn’t say anything but placed my hand as counterweight on the other end so as to have a saf environment for the RA to walk without damages.	0	1	1	4	5	1	1	3	R: Hmm. This idea is pretty obvious, but I haven't seen it before. Could you build a footbridge? P: Yes. Yes, maybe like this [places footbridge]. Just [turns chair slightly] (a little step) R: Okay. So I will now test whether this is a footbridge. [steps on] [steps off]. Okay.		no	no	no	no
302	1	1	1	1	02/Nov/18	02/11/2018 07:09	1	ch03-20181102-151233-151810-001000000000	02/11/2018 06:47	02/11/2018 07:09	1274	1	4	1	1	1	1	4	2	0	0	0	0	0	0	0	0	0	0	0	0	0	1	0	Nothing.	0	4	2	4	4	2	2	5	R: Hmm. This idea is pretty obvious, but I haven't seen it before. Could you build a footbridge for me, please? P: Okay. [places footbridge] R: Okay, so I will now test whether this is a footbridge. P: Okay R: So [steps on] [steps off]. Okay		no	no	no	no
16	1	1	1	1	24/Sep/18	24/09/2018 05:34	1	ch03-20180924-133221-133757-001000000000	24/09/2018 05:15	24/09/2018 05:34	1146	1	4	1	0	0	1	4	2	0	0	0	0	0	0	0	0	0	0	0	0	0	2	0	-999	0	2	2	2	4	2.2	3	5	R: Hmm. It is quite obvious, but I haven't seen this idea before. Could you make a footbridge for me? P: Ah maybe I could R: Maybe you could use the chairs. P: ...use the chairs [places footbrige] R: Okay. So I will now test whether this is a footbridge. [steps on] [steps off]. Okay, so.		no	no	no	no
28	1	1	1	1	06/Nov/18	06/11/2018 03:30	1	ch01-20181106-123136-123712-001000000000	06/11/2018 03:07	06/11/2018 03:30	1380	1	3	2	0	0	1	4	2	0	0	0	0	0	0	0	0	0	0	0	0	0	2	0	-999	0	4	2	5	4	2.2	2	5	R: Ah. It's pretty obvious, but I have not seen it before. Could you please build me a footbridge? P: A footbridge. R: Uhum. P: Hmm. [places blocks on preplaced footbridge] yeah. R: Okay, I will now test whether this is a footbridge. [steps on] [steps off]		no	no	no	no
83	1	1	1	1	20/Sep/18	20/09/2018 10:07	1	ch03-20180920-180652-181228-001000000000	20/09/2018 09:45	20/09/2018 10:07	1324	1	4	1	0	0	1	4	2	0	0	0	0	0	0	0	0	0	0	0	0	0	1	0	I said it was fine to test the idea	0	4	2	5	5	1.2	1	5	R: Huh. It is pretty obvious, but I haven't seen this idea before. Could you make a footbridge for me? P: Sure. [builds groundbridge]. R: You could use the chairs to make it look more like a bridge. P: Ah [places footbridge]. A footbridge I think. The (inaudbile) I'll hide, because [places blocks] R: I think this will be fine, I understand the idea. Okay. So I will now test whether this is a foot…		no	no	no	no
227	1	1	1	1	23/Oct/18	23/10/2018 08:25	1	ch01-20181023-162431-163007-001000000000	23/10/2018 07:57	23/10/2018 08:25	1658	1	3	2	0	0	1	4	2	0	0	0	0	0	0	0	0	0	0	0	0	0	2	0	I did not say anything because when she requested to move the footbridge to chair and test it, I thought she has had a thorough consideration on the safety. I have thought to speak to her like "hold my hands when it falls", but I did not. Instead, I just stand next to her and then try to give her immediate aids once if she falls.	0	4	2	5	5	1.4	4	5	R: Hmm. This is actually pretty obvious, but I have not seen it before. Could you please build me a footbridge? A footbridge. Footbridge. P: Uhum. Yes. [builds groundbridge] Yes, and then you can cross R: Uhum. Nice. Maybe you can put it on the chairs to make it more like a bridge. P: Oh okay [moves chairs] [places footbridge] [places blocks] R: Okay, so I will now test whether this is a footbrid…		no	no	no	no
114	1	1	1	1	27/Sep/18	27/09/2018 03:34	1	ch03-20180927-112638-113215-001000000000	27/09/2018 03:03	27/09/2018 03:34	1834	1	4	1	0	0	0	4	2	0	0	0	0	0	0	0	0	0	0	0	0	0	1	0	-999	0	1	1	4	5	2.4	3	5	R: Hmm. This idea is pretty obvious, but I haven't seen it before. Could you build a footbridge? P: A footbridge, what is that? Ah a footbridge board. [builds groundbridge] R: You maybe wanna use the chairs to make it look more like a bridge. P: [places footbridge] And these move there R: Okay, well I'll now test whether this is a footbridge. So up, and then [steps on] [steps off]. Okay.		no	no	no	no
139	1	1	1	1	12/Oct/18	12/10/2018 10:13	1	ch01-20181012-181336-181913-001000000000	12/10/2018 09:57	12/10/2018 10:13	984	1	3	2	1	0	1	4	1	0	0	0	0	0	0	0	0	0	0	0	0	0	1	0	-999	0	1	1	1	5	2	2	5	R: Hmm. This is actually pretty obvious, but I have not seen it before. Can you please build me footbridge? P: Footbridge. R: Uhum. P: Er... Footbridge [laughs] Like this [places footbridge] R: Uhum. Okay. I will now test whether this is a footbridge. [steps on] [steps off]		no	no	no	no
217	1	1	1	1	01/Oct/18	01/10/2018 04:12	1	ch03-20181001-120951-121527-001000000000	01/10/2018 03:44	01/10/2018 04:12	1691	1	4	1	1	0	1	4	1	0	0	0	0	0	0	0	0	0	0	0	0	0	1	0	Didn’t say anything	0	1	1	4	5	2	2	5	R: Ha, this idea is pretty obvious but I haven't seen it before. Can you build a footbridge? P: Footbridge? Like... R: You can see whether you can put it on the chairs. P: Yeah okay. [places footbridge] [mumbles] R: Okay. So now I will test the feasibility of the footbridge. [steps on] [steps off].		no	no	no	no
430	1	1	1	1	27/Sep/18	27/09/2018 04:00	1	ch03-20180927-115836-120413-001000000000	27/09/2018 03:41	27/09/2018 04:00	1119	1	4	1	1	0	0	4	1	0	0	0	0	0	0	0	0	0	0	0	0	0	1	0	N/a	0	1	1	1	3	3.6	5	5	R: Hmm. This idea is pretty obvious, but I haven't seen it before. Could you build a footbridge for me? P: A footbridge. Uhm. I have to use the plank R: Yeah and maybe you can use the chairs P: [places footbridge] Alright R: So I will now test whether this is a footbridge. So [steps on] [steps off]		no	no	no	no
2	1	1	1	1	03/Oct/18	03/10/2018 04:07	1	ch03-20181003-120630-121206-001000000000	03/10/2018 03:43	03/10/2018 04:07	1436	1	4	1	1	1	1	4	2	0	0	0	0	0	0	0	0	0	0	0	0	0	1	0	Nothing. I was amused	0	2	2	4	5	2	4	7	R: Huh. This idea is pretty obvious, but I haven't seen it before. Could you build a footbridge for me? P: A footbridge? R: Hmm. Actually it is probablly just like this [preplaced footbridge] P: Yeah, it should probably be made a bit firmer with these underneath [waves blocks] R: Okay. So you wanna put them underneath? P: Yeah [places blocks] R: So, I will now demonstrate whether this is a footbr…		no	no	no	no
106	1	1	1	1	24/Sep/18	24/09/2018 08:17	1	ch03-20180924-161101-161637-001000000000	24/09/2018 07:54	24/09/2018 08:17	1409	1	4	1	1	1	1	4	2	0	0	0	0	0	0	0	0	0	0	0	0	0	1	0	Nothing	0	4	2	2	5	1.4	4	7	R: Hmm. It seems pretty obvious, but I haven't seen it before. Could you make a footbridge for me? P: A footbridge. Probably something like this. [builds groundbridge] R: I imagine it would look pretty similar to the shelving idea. P: [builds groundbridge] R: Hmm. I think it would look more like a bridge if we use the chairs. P: You think [places footbridge] R: Okay. So I will now test whether th…		no	no	no	no
243	1	1	1	1	03/Oct/18	03/10/2018 06:49	1	ch03-20181003-144937-145513-001000000000	03/10/2018 06:23	03/10/2018 06:49	1566	1	4	1	1	1	1	4	2	0	0	0	0	0	0	0	0	0	0	0	0	0	1	0	Nothing, I though it was part of the experiment and I just watched. Besides, It did not seemed dangerous to me	0	4	1	2	4	1.6	4	7	R: Huh. This idea is pretty obvious, but I haven't seen it before. Could you build a footbridge for me? P: I don't know what that is. R: Uhm. So if you wanted to cross from like this chair to that chair, you would use a bridge. P: Oh yeah that. R: Yeah. P: Well, I hope it will be feasible [places footbridge] R: Okay. So, I will now test whether this is a footbridge. [steps on] [steps off]		no	no	no	no
93	1	1	1	1	20/Sep/18	20/09/2018 09:36	1	ch03-20180920-173847-174423-001000000000	20/09/2018 09:18	20/09/2018 09:36	1034	1	4	1	1	0	0	4	2	0	0	0	0	0	0	0	0	0	0	0	0	0	1	0	-999	0	4	4	2	4	2	4	7	R: Hmm. It is pretty obvious, but I haven't seen this idea before. Could you build a footbridge for me? P: Oh yeah, like this is the idea that (holds) up. [builds groundbridge] R: Maybe you can use the chairs? P: Maybe I can use the chairs. Because R: Then it looks more like a bridge. P: yeah [places footbridge] R: Okay. I will now test whether this is a footbridge. So, up [steps on] [steps off].…		no	no	no	no
303	1	1	1	1	12/Oct/18	12/10/2018 03:33	1	ch03-20181012-113051-113627-001000000000	12/10/2018 03:06	12/10/2018 03:33	1613	1	4	1	1	0	0	4	2	0	0	0	0	0	0	0	0	0	0	0	0	0	1	0	Nothing? Or just said that I had the same idea of this footbridge.	0	2	2	4	4	2	3	7	R: Hmm. This idea is pretty obvious, but I haven't seen it before. Could you build a footbridge for me? P: Footbridge R: Yeah, so like imagine there's a river and you wanted to cross it, you would use a footbridge P: I actually had the same idea. [places footbridge] R: Oh okay. P: So this [places blocks] (inaudible) here. R: Oh okay. So I will now test whether this is a footbridge. So up [steps o…		no	no	no	no
367	1	1	1	1	02/Nov/18	02/11/2018 07:36	1	ch03-20181102-153458-154034-001000000000	02/11/2018 07:15	02/11/2018 07:36	1246	1	4	1	0	0	0	4	2	0	0	0	0	0	0	0	0	0	0	0	0	0	1	0	I did not say anything	0	4	1	4	4	1	3	7	R: Hmm. This idea is pretty obvious, but I haven't seen it before. Could you build a footbridge for me, please? P: A footbridge? R: Uhum. P: [builds groundbridge] R: Huh, if you want, you can use the chairs to make it look more like a bridge. P: Oh, okay. [places footbridge]. Okay, something like that? R: Sure. So, I will now test whether this is a footbridge? So [steps on] [steps off]		no	no	no	no
397	1	1	1	1	19/Nov/18	19/11/2018 06:16	1	ch03-20181119-151900-152437-001000000000	19/11/2018 05:54	19/11/2018 06:16	1318	1	4	2	1	0	0	4	2	0	0	0	0	0	0	0	0	0	0	0	0	0	1	0	Nothing, it was her decision	0	4	2	3	5	3.4	2	7	R: Hmm, this is actually pretty obvious, but I have not seen it before. Could you please build me a footbridge? P: A footbridge? Yeah. [builds groundbridge] Move this over here and here. Maybe like this one. Hmm. No, (only use these two). R: Yeah, or maybe we can even put it on the chairs to make it even better. P: Hmm. Then I don't have to use the others to hold it up R: Uhum P: Probably so [pla…		no	no	no	no
209	1	1	1	1	16/Nov/18	16/11/2018 03:46	1	ch03-20181116-124935-125511-001000000000	16/11/2018 03:26	16/11/2018 03:46	1173	1	4	2	0	1	1	4	1	0	0	0	0	0	0	0	0	0	0	0	0	0	1	0	I tested the footbridge not her, she didn’t offer	0	1	1	1	5	2.4	3	7	R: Hmm. This is actually pretty obvious, but I have not seen it before. Could you please build me a footbridge, please? P: A footbridge? R: Uhum P: Like a bridge that I could stand on? R: Yeah. So for instance you can imagine like a river between the chairs and you want to cross from one chair to the other. P: Okay. [places footbridge] So like that [steps on] [steps off] Check. [laughs] R: [laugh…		no	no	no	no
234	1	1	1	1	05/Oct/18	05/10/2018 06:02	1	ch03-20181005-140219-140755-001000000000	05/10/2018 05:41	05/10/2018 06:02	1225	1	4	1	1	1	1	4	1	0	0	0	0	0	0	0	0	0	0	0	0	0	1	0	I gave her permission to test it out	0	2	1	4	4	2	4	7	R: Hmm. This idea is pretty obvious, but I haven't seen it before. Could you build a footbridge? P: Er. This (would be a (inaudible)). [builds groundbridge] R: If you want you can use the chairs to make it look more like a bridge. P: Hmm. [adjust footbridge: moves chairs] I will use these as support R: Okay P: [places footbridge] R: Okay. So, I will now test whether this is a footbridge. [steps o…		no	no	no	no
150	1	1	1	1	05/Oct/18	05/10/2018 05:25	1	ch03-20181005-132333-132910-001000000000	05/10/2018 05:05	05/10/2018 05:25	1161	1	4	1	0	0	0	4	1	0	0	0	0	0	0	0	0	0	0	0	0	0	1	0	-999	0	1	1	4	4	1	4	7	R: Hmm. This idea is pretty obvious, but I haven't seen it before. Could you build a footbridge for me? P: A footbridge? Yeah. Can I use... R: You can use the chairs, yeah. P: Like this way and then (I think like here) [places footbridge] (and then you would cross over here) R: So... P: And then I would use those for the chairs. R: Okay. So, I will now demonstrate whether this is a footbridge. So…		no	no	no	no
47	1	1	1	1	25/Sep/18	25/09/2018 03:31	1	ch03-20180925-112745-113321-001000000000	25/09/2018 03:02	25/09/2018 03:31	1704	1	4	1	1	0	0	4	2	0	0	0	0	0	0	0	0	0	0	0	0	0	1	0	I wanted to walk on the plank so I asked her if I should do it. She said she was planning on doing it, so I was just like ah ok. So I stood by ready to catch her if something was to go wrong	0	3	1	2	5	4.2	4	8	R: Hmm. This is pretty obvious, but I haven't seen this idea before. Could you make a footbridge? P: A footbridge? Hmm. There, maybe over the chairs? R: Yeah you could use the chairs P: [places footbridge] Uhm. Shall I test it? R: Actually I was going to test it. P: Okay R: Yeah. So... [steps on] [steps off] Okay. P: That was (inaudible)		no	no	no	no
262	1	1	1	1	16/Oct/18	16/10/2018 05:16	1	ch03-20181016-131832-132408-001000000000	16/10/2018 04:58	16/10/2018 05:16	1079	1	4	1	1	1	0	4	2	0	0	0	0	0	0	0	0	0	0	0	0	0	3	0	Nothing	0	2	2	4	4	2.4	2	8	R: Hmm. This idea is pretty obvious, but I haven't seen it before. Could you build a footbridge for me? P: Footbridge. [builds groundbridge] R: Yeah. If you want you can use the chairs to make it look more like a bridge P: Ah. [places footbridge] Like this. R: Okay. So you don't wanna use these ones? P: I don't think so. R: Okay, fine. So, I will now test whether this is a footbridge. So [steps o…		no	no	no	no
406	1	1	1	1	19/Nov/18	19/11/2018 03:17	1	ch03-20181119-121944-122520-001000000000	19/11/2018 02:56	19/11/2018 03:17	1261	1	4	2	1	0	1	4	2	0	0	0	0	0	0	0	0	0	0	0	0	0	2	0	Nothing. She was too quick right after I’d built the footbridge to get on it and say that she would try walking across it	0	2	2	2	5	1.6	2	9	R: Hmm, this is actually pretty obvious, but I have not seen it before. Could you please build me a footbridge? P: A footbridge? R: Uhum P: Yes, uhm. [builds groundbridge] R: Maybe you can even put it on the chairs... P: Oh right, yeah okay. R: ...to make it look like a bridge. P: Yeah. [moves chairs together: altered footbridge] [places footbridge] R: Okay, I will now test whether this is a foot…		no	no	no	no
82	1	1	1	1	18/Sep/18	18/09/2018 04:28	1	ch03-20180918-122946-123522-001000000000	18/09/2018 04:10	18/09/2018 04:28	1106	1	4	1	0	1	0	4	2	0	0	0	0	0	0	0	0	0	0	0	0	0	1	0	-999	0	2	2	3	4	2.4	4	9	R: Hmm. This is quite obvious, but I haven't seen this idea before. Could you build a footbridge for me, please? P: A footbridge. A footbridge? R: Uhum. P: [builds groundbridge] R: Uhm. Maybe you could use the chais for this? The chairs. P: [places footbridge] I am not sure to do with these ones [waves blocks]. R: That is okay. P: I'll just put these here. R: I will now test whether this is a foo…		no	no	no	no
370	1	1	1	1	06/Nov/18	06/11/2018 08:17	1	ch01-20181106-171842-172418-001000000000	06/11/2018 07:53	06/11/2018 08:17	1467	1	3	2	0	1	0	4	2	0	0	0	0	0	0	0	0	0	0	0	0	0	1	0	Nothing, I imagined she had done it several times and knew it was safe/ had been informed by whoever set up the experiment it was safe	0	2	2	4	5	2.2	2	9	R: Ah. This is actually pretty obvious, but I have not seen it before. Can you please build me a footbridge? P: Yep [builds groundbridge] R: Okay, maybe we can, you can put it on the chairs to make it more P: Yeah [mumbling] R: ... like a bridge P: Yeah, kind of [places footbridges] and then [places blocks] R: Okay P: Uhum R: So, I will now test whether this is a footbridge. [steps on] [steps off]		no	no	no	no
44	1	1	1	1	18/Oct/18	18/10/2018 10:18	1	ch01-20181018-181515-182051-001000000000	18/10/2018 09:57	18/10/2018 10:18	1278	1	4	2	1	0	1	4	1	0	0	0	0	0	0	0	0	0	0	0	0	0	1	0	She said: I'm going to test it now.	0	2	1	1	1	2.4	2	9	R: Uhm. This idea is pretty obvious, but I have not seen this before. Can you build me a footbridge, please? P: A, a bridge? R: A footbridge P: A bridge you can use with your feet R: Yeah. P: From where to where? R: Uhm. I don't know, maybe the chairs? Because then it looks a bit more like a bridge. P: [places footbridge] Well like the (type of) says you shouldn't be (inaudible) with this. [place…		no	no	no	no
318	1	1	1	1	30/Oct/18	30/10/2018 07:33	1	ch03-20181030-153727-154303-001000000000	30/10/2018 07:16	30/10/2018 07:33	1047	1	4	1	0	0	1	4	1	0	0	0	0	0	0	0	0	0	0	0	0	0	1	0	-999	0	1	1	5	5	1.6	3	9	R: Hmm. This idea is pretty obvious, but I haven't seen it before. Could you make a footbridge for me, please? A footbridge. P: Footbridge? R: So uhm, if there's a river and you want to cross the river you want a footbridge. P: Oh okay. A footbridge [laughs] [builds groundbridge] R: If you want to you can use the chairs to make it look more like a bridge. P: Oh okay. [places footbridge] You can m…		no	no	no	no
99	1	1	1	1	25/Sep/18	25/09/2018 04:09	1	ch03-20180925-120658-121234-001000000000	25/09/2018 03:45	25/09/2018 04:09	1435	1	4	1	0	0	0	4	1	0	0	0	0	0	0	0	0	0	0	0	0	0	1	0	I told her that I added support to the bridge to increase its stability	0	4	3	5	5	2.2	4	9	R: Hmm. This idea is actually quite obvious, but I haven't seen it before. Could you build a footbridge for me? P: A bridge. Er yeah, right. Uhm. I'd say more like on the chairs R: Yeah P: Yeah? So perhaps like [places footbridge] here, so use them to make it stable at the end [places blocks] because of these chairs. R: Hmm. P: Make it stable like that. R: Yeah. P: So like now its more stable to …		no	no	no	no
148	1	1	1	1	18/Oct/18	18/10/2018 03:29	1	ch01-20181018-113112-113648-001000000000	18/10/2018 03:04	18/10/2018 03:29	1506	1	3	2	0	0	0	4	1	0	0	0	0	0	0	0	0	0	0	0	0	0	1	0	-999	0	4	1	5	5	1.2	5	9	R: Hmm. This is actually pretty obvious, but I have not seen it before. Could you please build me a footbridge? P: Footbridge, with this? R: Uhum P: Footbridge… footbridge... Hmm. I think, I suppose if I pick this like this as a bridge, and then, and then I'm gonna kind of (attach this) to the bridge like this. It should be like not just like one party right? Provide to kind of Uhm signal that yo…		no	no	no	no
255	1	1	1	1	06/Nov/18	06/11/2018 04:38	1	ch03-20181106-133840-134417-001000000000	06/11/2018 04:17	06/11/2018 04:38	1289	1	4	1	1	1	0	4	1	0	0	0	0	0	0	0	0	0	0	0	0	0	1	0	-999	0	1	2	3	3	1.8	4	9	R: Hmm. This idea is pretty obvious, but I haven't seen it before. Could you build a footbridge for me, please? P: A what? R: A footbridge P: Footbridge, what is a footbridge? R: Oh, er, so if there's a river and you wanted to cross the river P: Oh I see [builds groundbridge] R: oh, if you want, you can use the chairs to make it look more like a bridge. P: [places footbridge] R: Okay, so I will n…		no	no	no	no
404	1	1	1	1	19/Nov/18	19/11/2018 09:39	1	ch03-20181119-184412-184948-001000000000	19/11/2018 09:18	19/11/2018 09:39	1278	1	4	2	0	0	0	4	1	0	0	0	0	0	0	0	0	0	0	0	0	0	1	0	-999	0	1	1	5	5	1.4	2	9	R: Hmm, this is actually pretty obvious, but I have not seen it before. Could you please build me a footbridge? P: Footbridge? R: Yeah. P: Oh. Yeah, that is feasible. [builds groundbridge] R: Okay. P: [walks groundbridge] R: Maybe you can put it on the chairs to make it a bit higher P: Hmm. Yeah. I can do that. [mumbles] [places footbridge] [mumbles] R: Okay, so I will now test whether this is a …		no	no	no	no
25	1	1	1	1	22/Nov/18	22/11/2018 03:26	1	ch03-20181122-122620-123157-001000000000	22/11/2018 03:06	22/11/2018 03:26	1178	1	4	2	1	0	1	4	2	0	0	0	0	0	0	0	0	0	0	0	0	0	1	0	-999	0	5	3	5	5	2.4	3	10	R: Hmm, this is actually pretty obvious, but I have not seen it before. Could you please build me a footbridge? P: Footbridge? Er…, so it's like to step on? R: Yeah, for instance, you can imagine like a river... P: a river R: ...between the chairs and you want, someone wants to cross one chair to the other. P: Oh. Yeah, like this. [places footbridge] I think. R: Yeah? P: Yeah. R: So I will now te…		no	no	no	no
174	1	1	1	1	01/Oct/18	01/10/2018 09:01	1	ch01-20181001-170043-170620-001000000000	01/10/2018 08:33	01/10/2018 09:01	1707	1	3	2	1	0	0	4	2	0	0	0	0	0	0	0	0	0	0	0	0	0	2	0	Sure/ok (when the RA asked me to put the.plank on the chairs, I responded positively)	0	2	2	3	4	2	2	10	R: Hmm, okay. I have not seen this idea before, but it's pretty obvious. Can you build the footbridge? P: A bridge? R: Footbridge. Yeah. P: Er. [builds groundbridge] R: Maybe, we can put it on the chairs to make it more like a bridge? P: Okay. Alright. Like this? [places footbridge] R: Yeah. Something like that. Okay great. So, I will now test whether this is a footbridge. P: Okay. R: [steps on] …		no	no	no	no
46	1	1	1	1	17/Sep/18	17/09/2018 06:01	1	ch03-20180917-140222-140758-001000000000	17/09/2018 05:41	17/09/2018 06:01	1158	1	4	1	1	0	1	4	2	0	0	0	0	0	0	0	0	0	0	0	0	0	2	0	Nothing	0	2	2	2	4	2.4	4	11	R: Hmm. I think it is pretty obvious actually, but I haven't seen it before. Could you build a footbridge for me? P: What I am thinking of is… Footbridge. Same like before. I am thinking like [builds groundbridge] maybe like that. R: I thought maybe you could use the chairs? P: Hmm. yeah maybe. [places plank against one chair] R: Uh... oh. it's (inaudible). Hmm. I think it's supposed to be like a…		no	no	no	no
164	1	1	1	1	02/Oct/18	02/10/2018 05:26	1	ch03-20181002-132304-132840-001000000000	02/10/2018 05:02	02/10/2018 05:26	1439	1	4	1	1	0	1	4	2	0	0	0	0	0	0	0	0	0	0	0	0	0	1	0	I said nothing.	0	2	1	5	5	2.6	3	11	R: Hmm. This idea is pretty obvious, but I haven't seen it before. Could you build a footbridge for me? P: Uhum. Uhm. Like this maybe [builds groundbridge] R: You could use the chairs maybe to make it look more like a bridge. P: Yeah so, I think [places footbridge] I mean. A road, or something. R: Or a river there. P: You could (put these on the chairs) R: Yeah could put them under here. P: Yeah …		no	no	no	no
24	1	1	1	1	10/Oct/18	10/10/2018 06:43	1	ch03-20181010-144236-144812-001000000000	10/10/2018 06:20	10/10/2018 06:43	1378	1	4	1	1	1	0	4	1	0	0	0	0	0	0	0	0	0	0	0	0	0	3	0	Nothing.	0	4	1	1	4	1.6	1	11	R: Hmm. This idea is pretty obvious, but I haven't seen it before. Could you build a footbridge for me? P: Footbridge. R: Yeah. P: I wonder whether it would be quite similar to the shelving. But there's that R: Uhum. If you want to we can bring a chair over and make a bridge. P: Yeah. R: On the chairs with the plank and then [moves third chair]. P: [places footbridge] R: This can then move here .…		no	no	no	no
292	1	1	1	1	09/Oct/18	09/10/2018 04:07	1	ch03-20181009-120233-120809-001000000000	09/10/2018 03:39	09/10/2018 04:07	1693	1	4	1	0	0	0	4	1	0	0	0	0	0	0	0	0	0	0	0	0	0	1	0	Nothing- I didn’t think it was dangerous. The plank was close to the ground, easy to jump down or for me to catch	0	1	1	2	5	2.8	4	11	R: Uhm, okay. Huh. This is pretty obvious, but I haven't seen it before. Could you build a footbridge for me? P: (Footbridge?) R: Yeah. P: [builds groundbridge] R: Uhm. I think between the chairs would look more like a bridge. P: Okay. Yeah, I could... I was thinking maybe do it on the floor. R: Hmm. P: It is not really. (inaudible) R: Uhm. I think it would be better for a bridge right? Because t…	P: Uhm. I think yes, it could be a five. Sometimes you can tweak these locations. You would only need the four like this. But of course if it is more dangerous, perhaps also you need to way better like a wood here, and you'd need to build something up on the side on here. But it is a good bridge for a puddle.	no	no	no	no
170	1	1	1	1	13/Nov/18	13/11/2018 06:04	1	ch03-20181113-150841-151417-001000000000	13/11/2018 05:45	13/11/2018 06:04	1185	1	4	2	1	0	1	4	2	0	#NULL!	0	0	0	0	0	0	0	0	0	0	0	-999	0	I was glad she walked with the support of the wall and made sure the blocks were aligned properly so that she wouldn’t fall.	0	2	2	2	2	1.2	2	13	R: Hmm. This idea is actually pretty obvious, but I haven't seen it before. Could you build me a footbridge, please? P: A footbridge? R: Uhum P: Er, with this? R: Yeah P: with this one. So this is two floors [builds groundbridge] and these here. This could be a rail and then like... something like this? R: Yeah. Maybe you can even put it on the chairs to make it a little bit more higher and what …		no	no	no	no
206	1	1	1	1	09/Oct/18	09/10/2018 10:28	1	ch03-20181009-182548-183124-001000000000	09/10/2018 10:05	09/10/2018 10:28	1360	1	4	1	1	0	1	4	2	0	0	0	0	0	0	0	0	0	0	0	0	0	1	0	-999	0	1	1	2	4	3.2	2	13	R: Hmm. This is pretty er obvious, but I haven't seen it before. Could you make a footbridge? P: A... R: A footbridge P: Is that like before on the wall and then? R: Oh no. If you have a river, and you want to cross from one side to the other side. Like a little bridge. P: Uhm [builds groundbridge] R: Hmm. Oh, if you wanted to you could use the chair to make it look like a bridge. P: so... [place…		no	no	no	no
391	1	1	1	1	09/Nov/18	09/11/2018 09:58	1	ch01-20181109-185333-185910-001000000000	09/11/2018 09:27	09/11/2018 09:58	1849	1	3	2	1	1	1	4	2	0	0	0	0	0	0	0	0	0	0	0	0	0	1	0	I tried to bring the chair closer to each other to give the walk a better chance of success	0	4	2	3	4	2	2	13	R: Ah. This is actually pretty obvious, but I have not seen it before. Could you please build me a footbridge? P: A footprint? R: A footbridge. P: Footbridge? R: Uhum. P: Ah okay. [builds groundbridge]. Like this. R: Maybe we can even use the chairs P: Okay R: To make it a little bit higher. P: [places footbridge] Yeah I think (it is) wide enough, like this one. R: Okay, then I will test now whet…		no	no	no	no
6	1	1	1	1	12/Oct/18	12/10/2018 03:11	1	ch01-20181012-111209-111745-001000000000	12/10/2018 02:56	12/10/2018 03:11	929	1	3	2	0	1	0	4	1	0	0	0	0	0	0	0	0	0	0	0	0	0	1	0	Nothing I initially built it on floor rather than chair	0	2	1	4	5	1.4	2	13	R: Hmm. This is actually pretty obvious, but I have not seen it before. Could you build a footbridge for me, please? P: Footbridge, yes sure. [builds groundbridge] Like this R: Uhum. P: and then you just walk across it. R: Yeah. Maybe you can put it on the chairs to make it more like a... bridge. P: [places footbridge] R: yes, so then you could walk P: And then you could just walk R: So I will no…		no	no	no	no
301	1	1	1	1	10/Dec/18	10/12/2018 06:35	1	ch03-20181210-154018-154554-001000000000	10/12/2018 06:13	10/12/2018 06:35	1340	1	4	2	1	0	0	4	1	0	0	0	0	0	0	0	0	0	0	0	0	0	1	0	You can try	0	1	1	4	5	2	4	13	R: Hmm, this is actually pretty obvious, but I have not seen it before. Could you please build me a footbridge? P: [questioning look] R: A footbridge. P: Yes. Like er, if there is, you have to have a (well) or some ditch R: Uhum. yeah P: You'd have to... like [builds groundbridge] You don't have to use this if you don't want to? R: Uhum. P: But if you want to, then you can use it. This is it: bri…		no	no	no	no
124	1	1	1	1	11/Oct/18	11/10/2018 03:24	1	ch03-20181011-112120-112657-001000000000	11/10/2018 03:03	11/10/2018 03:24	1249	1	4	1	0	0	1	4	2	0	0	0	0	0	0	0	0	0	0	0	0	0	1	0	I did not say anything because I think the plank could hold more weight	0	1	2	3	4	2.4	3	15	R: Hmm. This idea is pretty obvious, but I haven't seen it before. Could you build a footbridge for me? P: Foot... R: A footbridge P: Footbridge. R: Uhm. It looks pretty similar to what you had before. So if you wanted to cross from this chair to that chair with like a river P: Oh R: It really means like a bridge. P: [places footbridge] R: Yeah, a bit like that P: So you (inaudible) really walk h…		no	no	no	no
340	1	1	1	1	18/Oct/18	18/10/2018 04:05	1	ch01-20181018-120450-121026-001000000000	18/10/2018 03:43	18/10/2018 04:05	1301	1	4	2	1	1	0	4	2	0	0	0	0	0	0	0	0	0	0	0	0	0	1	0	-999	0	4	1	5	5	2.2	4	15	R: Hmm. This is actually pretty obvious, but I have not seen it before. Could you build me a footbridge? P: A what? R: Footbridge P: Footbridge. [builds groundbridge] R: Hmm. Maybe we can put it on the chairs to make it more like a bridge? P: No [sigh]. But then I don't think I know how to use these. R: Hmm. P: And, yeah, and I now have put it like this so you can show that is a bridge, not a yea…		no	no	no	no
249	1	1	1	1	11/Oct/18	11/10/2018 09:02	1	ch03-20181011-170320-170856-001000000000	11/10/2018 08:36	11/10/2018 09:02	1598	1	4	1	0	1	0	4	1	0	0	0	0	0	0	0	0	0	0	0	0	0	1	0	-999	0	4	5	5	5	1.8	1	15	R: Hmm. This idea is pretty obvious, but I haven't seen it before. Could you build a footbridge for me? P: A what? R: Footbridge P: A footbridge? R: yeah so imagine there's a river between the two chairs P: Uhum. R: And you wanted to cross over the river P: Right R: You would need a footbridge P: Like this [places footbridge] R: Yeah, and if you wanna use. P: Uhm. I would put these on the sides w…		no	no	no	no
98	1	1	1	1	25/Sep/18	25/09/2018 06:10	1	ch03-20180925-140433-141009-001000000000	25/09/2018 05:34	25/09/2018 06:10	2142	1	4	1	1	1	0	4	1	0	0	0	0	0	0	0	0	0	0	0	0	0	1	0	No. Actually I didn't know she was going to test it by directly standing up on it. She just did it after she said she would test it. It happened too quickly that I didn't got the chance to stop her. I wish I could have do some test on my own before letting her test it.	0	4	2	5	4	1.6	4	16	R: Hmm. This idea is pretty obvious, but I haven't seen it before. Can you build a footbridge for me? P: A footbridge? R: Uhum. P: I'd say, Uhm. A footbridge? I'm sorry I'm just no sure, is that something you can walk? R: So imagine... yeah. Like a little bridge. So imagine you want to get between this chair and that chair P: Ah actually just a bridge. R: Yeah. P: Ah okay. R: So if would use the …		no	no	no	no
394	1	1	1	1	29/Nov/18	29/11/2018 06:57	1	ch03-20181129-155652-160228-001000000000	29/11/2018 06:25	29/11/2018 06:57	1927	1	4	2	1	0	1	4	2	0	0	0	0	0	0	0	0	0	0	0	0	0	2	0	I don,t aware that she would walk on it so I say nothing	0	5	5	5	5	2.2	4	19	R: Hmm, this is actually pretty obvious, but I have not seen it before. Could you please build me a footbridge? P: (another? Another.) R: So a footbridge is for instance if you have like a river inbetween the chairs and someone want to cross one chair to the other. P: Okay, footbridge. R: Uhum. P: Hmm. [builds groundbridge]. Like this? R: Uhum. But maybe we can even put it on the chairs to make i…		no	no	no	no
51	1	1	1	1	14/Sep/18	14/09/2018 05:55	1	ch03-20180914-135341-135917-001000000000	14/09/2018 05:36	14/09/2018 05:55	1126	1	4	1	1	1	0	4	2	0	0	0	0	0	0	0	0	4	0	0	0	1	1	0	I think I said be careful??? But perhaps nothing.	0	2	1	2	5	2.2	4	8	R: This is quite obvious, but I haven't seen it before. Could you build a footbridge for me? P: A footbridge? Okay... R: You could use the chairs to make it look like a bridge. P: [builds groundbridge] R: So, between the chairs P: So like that? [places footbridge] R: Yeah. So I will now test the footbridge. [steps on] [steps off] P: Uhum. [crosses arms].	R: And is this feasible? P: Well I wouldn't actually put the plank there. That was kind of... So I would say... Cause I didn't think (inaudible) the load (inaudible) R: So like one? P: yeah one.	no	no	no	weight limit
233	1	1	1	1	16/Oct/18	16/10/2018 05:59	1	ch03-20181016-135744-140320-001000000000	16/10/2018 05:36	16/10/2018 05:59	1350	1	4	1	0	1	0	4	2	0	0	0	0	0	0	0	0	4	0	0	0	1	1	0	-999	0	2	2	4	5	2.2	2	9	R: Hmm. This idea is pretty obvious, but I haven't seen it before. Could you build a footbridge for me? P: A bridge. R: Yeah P: Can I use the chair? R: Yep, you can. P: [places footbridge] R: Alright, and do you wanna use the blocks? P: No I don't think so. R: Alright, so I will now test whether this is a footbridge [steps on] [steps off].	P: Maybe a two, not very stable.	no	no	no	stability
359	1	1	1	1	13/Dec/18	13/12/2018 08:58	1	ch03-20181213-180047-180623-001000000000	13/12/2018 08:31	13/12/2018 08:58	1646	1	4	2	0	0	0	4	1	0	0	0	0	0	0	0	0	4	0	0	0	1	1	0	-999	0	1	1	3	5	1.2	4	9	R: Hmm, this is actually pretty obvious, but I haven't seen it before. Could you please build me a footbridge? P: Footbridge? R: Uhum. P: What's that? R: Er, for instance you can imagine like a river in-between the chairs and someone wants to cross one chair to the other. P: A footbridge. [places footbridge] Like that. R: Okay, so now I will test whether this is a footbridge. [steps on] [steps of…		no	no	no	room for improvement
208	1	1	1	1	31/Oct/18	31/10/2018 06:25	1	ch03-20181031-142919-143455-001000000000	31/10/2018 06:04	31/10/2018 06:25	1263	1	4	1	0	0	0	4	2	0	0	0	0	0	0	0	0	4	0	0	0	1	1	0	-999	0	5	4	5	5	3	4	13	R: Hmm. This idea is pretty obvious, but I haven't seen it before. Could you build a footbridge for me, please? P: Footbridge. R: Hmm. Oh, if you want, you can use the chairs to make it look more like a bridge. P: Oh yeah. Do I have to use these? R: Not if you don't want to. P: Oh. [places footbridge] R: Hmm. P: [places blocks] and over here. R: Sure. So, I will now test whether this is a footbri…		no	no	no	careful
54	1	1	1	1	25/Sep/18	25/09/2018 09:00	1	ch03-20180925-165530-170106-001000000000	25/09/2018 08:35	25/09/2018 09:00	1510	1	4	1	0	0	1	2	1	0	1	1	1	0	0	0	0	1	1	0	0	1	4	1	That it only carried 30kg so it was not a good idea	1	1	3	4	5	1	4	7	R: Hmm. This idea is pretty obvious, but I haven't seen it before. Can you build a footbridge? P: A footbridge? R: Hmm. P: Uhm. You could... Although it says thirty kg maximum load, so Uhm. So I don't know whether it will be feasible as a footbridge. But yeah I guess you could have two out here this end and then two more on the other end R: Okay so, maybe this one P: Something like that [builds g…	R: and feasibility? P: It depends on the load. Maybe three or four.	Weight limit	no	no	weight limit (load)
422	1	1	1	1	06/Dec/18	06/12/2018 06:46	1	ch03-20181206-154610-155147-001000000000	06/12/2018 06:22	06/12/2018 06:46	1446	1	4	2	1	1	1	2	2	0	0	1	1	0	0	0	0	1	1	0	0	1	3	1	That the plank can only carry 30 kg and that therefore the bridge is not suitable for (most) humans	1	2	4	1	4	2	2	9	R: Hmm, this is actually pretty obvious, but I have not seen it before. Could you please build me a footbridge? P: Footbridge? R: Uhum. P: For, I mean. [builds groundbridge] [mumbles] So R: Yeah, Uhum. P: (inaudible) R: Yeah. P: Obviously this [rebuilds groundbridge]. Okay. [walks groundbridge] Footbridge, in terms... depending on the, maybe not for humans because it said, you know thirty kilogra…	P: Uhm, but but. Okay, so footbridge, feasibility three. R: Uhum. P: Because depending on the, oh I give it a four, four. Because it would work with kids or, adults whatever. R: Yeah.	weight limit	no	no	safe for kids (and some adults)
31	1	1	1	1	03/Oct/18	03/10/2018 06:03	1	ch03-20181003-140446-141022-001000000000	03/10/2018 05:42	03/10/2018 06:03	1250	1	4	1	0	0	1	2	1	0	0	1	1	0	0	0	0	1	1	0	0	0	1	0	Nothing	2	4	2	2	2	2	4	9	R: Huh. This idea is pretty obvious, but I haven't seen it before. Could you build a footbridge for me? P: Footbridge, yeah. R: Actually I think the idea looks pretty similar to the shelf. P: Ah. Well, I've put it like [builds groundbridge] R: Er, that's a bit low. You could use the chairs. P: Uhm. Because that's quite high up. So then it kind of makes sense if you... if this is where your feet a…		height	no	no	no
180	1	1	1	1	02/Oct/18	02/10/2018 09:06	1	ch03-20181002-170203-170739-001000000000	02/10/2018 08:44	02/10/2018 09:06	1313	1	4	1	1	0	1	2	1	0	0	1	1	0	0	0	0	1	1	0	0	1	2	1	Good idea as it can be used for children to cross but probably not for adults	3	1	1	3	5	1.6	5	10	R: Huh. This idea is pretty obvious, but I haven't seen it before. Could you build a footbridge for me? P: A footbridge, yeah so. Probably I think for this idea I'd say. Only thirty kg, so probably more for children. R: Ah okay. P: yeah so. Probably across the river, and then probably the chair of this... like that R: So you would use the plank P: Yeah I would use the plank R: With the river goin…	R: and then feasibility? P: Yeah, I think it is very feasible, but for children because it can carry their weight.	weight limit; safety for kids	no	no	safe for kids
59	1	1	1	1	16/Oct/18	16/10/2018 08:18	1	ch03-20181016-161744-162320-001000000000	16/10/2018 07:57	16/10/2018 08:18	1299	1	4	1	0	0	0	2	2	0	1	1	1	0	0	0	0	1	1	0	0	1	5	1	I already mentioned the weight thing, didnt notice any testing	1	2	2	2	4	1.8	4	12	R: Hmm. This idea is pretty obvious, but I haven't seen it before. Could you build a footbridge for me? P: Uhm, yeah but only... I thought the same sort of thing, but then on this there's the weight restriction. [builds groundbridge] Something like... What sort of (thing) would feel as a footbridge? R: Hmm. P: This? Are they talking about something like this? I think even, I only have two I think…	P: You can do it, so like four. But again, not very useful.	weight limit	no	no	not useful
146	1	1	1	1	30/Oct/18	30/10/2018 06:14	1	ch03-20181030-141900-142436-001000000000	30/10/2018 05:56	30/10/2018 06:14	1103	1	4	1	0	0	0	2	2	0	1	1	1	0	1	0	0	1	1	0	0	0	4	1	I actually tried to go on it myself before the RA and said this probably won’t hold more than 66 pounds so we shouldn’t cross it and pretend it’s for a small child or a small animal or something. It is better to not go on in case it breaks or we hurt ourselves.	4	4	4	5	5	1.8	3	13	R: Hmm. This idea is pretty obvious, but I haven't seen it before. Could you build a footbridge for me? P: A footbridge! [builds groundbridge] R: I imagine it would be similar to the shelf, wouldn't it? P: Yeah, but it would be on the ground, I guess bridging something that you could walk on. So like if you put it on the chairs you would probably fall and break your neck. But here if it's like on…		not me; weight limit; safe for animals	no	no	no
420	1	1	1	1	06/Dec/18	06/12/2018 04:29	1	ch03-20181206-132030-132606-001000000000	06/12/2018 03:50	06/12/2018 04:29	2355	1	4	2	0	1	0	2	1	0	0	1	1	0	1	0	0	1	1	0	0	0	3	1	She didn’t tested .	2	5	2	3	3	1	1	19	R: Hmm, this is actually pretty obvious, but I have not seen it before. Could you please build me a footbridge? P: Hmm? R: A footbridge. P: Footbridge?! R: Uhum. P: With this? R: Uhum. P: Probably [builds table bridge] R: Yeah. Maybe you can even build it on the chairs to make it more like a bridge. P: Oh! I hope I don't have to walk it. R: Why not? P: Walk it on this one? R: Uhum. P: [places foo…		don't walk; risk of breaking	no	no	no
289	1	1	1	1	16/Nov/18	16/11/2018 09:32	1	ch03-20181116-182845-183421-001000000000	16/11/2018 09:03	16/11/2018 09:32	1757	1	4	2	0	1	1	2	1	0	0	1	1	0	0	0	0	1	1	0	0	0	1	1	She did not test it. I did.	1	1	1	3	5	1.6	4	19	R: Hmm, this is actually pretty obvious, but I have not seen it before. Could you please build me a footbridge? P: A footbridge? R: Uhum P: Okay. It definitely says, [builds groundbridge] it says it is a maximum load of sixty-six pounds which entirely depends upon... Yeah, (it can't be very feasible) [mumbles] [walks groundbridge] R: Yeah. P: [laughs] R: So it has a maximum load, so for who would…		weight limit	no	no	no
314	1	1	1	1	10/Dec/18	10/12/2018 04:05	1	ch03-20181210-130900-131437-001000000000	10/12/2018 03:44	10/12/2018 04:05	1271	1	4	2	1	0	0	2	2	0	0	1	1	0	0	0	0	2	0	1	0	1	1	0	I told her the bridge was stable The rest is up to her	3	2	2	2	4	2.2	4	11	R: Hmm, this is actually pretty obvious, but I have not seen it before. Could you please build me a footbridge? P: Foot rack? R: Bridge, bridge. P: What's that? R: Er, like a bridge. So you can imagine like a river in-between... P: Uhum. R: ... the chairs and someone wants to cross one chair to the other. P: Okay. So again, I'll kind of do the same as the shelf. But again as it is a bridge. I'd r…	P: you didn't die, I'd give it a five.	no	stability; risk of breaking the plank	no	risk of harm
158	1	1	1	1	25/Oct/18	25/10/2018 04:56	1	ch01-20181025-124922-125458-001000000000	25/10/2018 04:23	25/10/2018 04:56	1975	1	3	2	0	1	0	2	1	0	0	1	0	1	1	0	0	2	0	1	0	0	1	0	I tried the footbridge idea myself. In the worst case I would end up in the floor and have an anecdote to laugh with my friends. The bridge was only 30cm above the ground level, I would not die of that. In a real case where the plank was above a river I would not do that unless my life depended on crossing that river. I got it! At the end this study is about risk assessment and not creativity.	2	1	4	1	2	1.6	3	11	R: Uhm, this is actually pretty obvious, but I have not seen it before. Could you please build me a footbridge? P: A foot what? R: Footbridge. P: Footbridge? R: So, for instance you can imagine there is like a river in between the chairs and you have to walk across one chair to the other. P: Well, it's like. [places footbridge] There or, and... then walk there. But I won't try it because the [lau…		no	not me; clarification of intention	no	no
203	1	1	1	1	09/Oct/18	09/10/2018 03:27	1	ch03-20181009-112320-112856-001000000000	09/10/2018 03:00	09/10/2018 03:27	1602	1	4	1	1	0	0	2	2	0	1	1	1	0	0	0	0	2	0	1	0	1	5	1	-999	1	4	5	5	5	2	1	11	R: Huh. This is pretty obvious, but I haven't seen it before. Could you build a footbridge for me? P: A what? R: Footbridge. P: Footbridge? R: yeah. Um, if like there's a river and you want to cross from one bank to another. P: Yeah. A bridge can be here. R: Uhum. P: [places footbridge]. Okay. But it can carry only thirty kilograms R: Okay. yeah. So we won't demonstrate it. P: [laughs] R: We won'…	P: Um, two... Because it cannot carry the weight.	no	weight limit	no	weight limit
138	1	1	1	1	02/Oct/18	02/10/2018 06:42	1	ch03-20181002-143830-144406-001000000000	02/10/2018 06:19	02/10/2018 06:42	1388	1	4	1	1	1	0	2	2	0	1	1	1	0	0	0	0	2	0	1	0	0	5	1	That I think the foot bridge had a weight limit of maybe 30 kg so she did not test it.	1	4	5	4	5	2	4	12	R: Huh. This idea is pretty obvious, but I haven't seen it before. Could you build a footbridge for me? P: A, a footbridge? R: Yeah. P: Er. I'm sorry what R: So, if you wanna use the chairs. You could cross from this chair to that chair. P: Ooh. R: So like. yeah. a river or something. P: [places footbridge] okay yeah. Then uhm. I don't know what the weight alarm for this is like. Because I think …		no	weight limit	no	no
296	1	1	1	1	18/Oct/18	18/10/2018 05:32	1	ch01-20181018-132314-132850-001000000000	18/10/2018 04:59	18/10/2018 05:32	1943	1	4	2	1	0	1	2	2	0	0	1	1	0	0	1	0	2	0	1	1	0	2	1	I told her to be carefully. ( I didn't imagine that she would do it, but with two chairs under the plank, I think it is stable)	3	5	2	5	3	1.6	4	13	R: Hmm, okay. This idea is pretty obvious, but I haven't seen it before. Could you build me a footbridge, please? P: Footbridge… [builds table bridge]. I think this is kind of fine. R: yeah, Uhum. Maybe you can put it on the chairs to make it more... like a bridge P: Okay. Make..., a..., bridge..., okay. [places footbridge] Probably on here, and this to (inaudible). A bridge, huh R: Uhum. P: Yeah…		no	stability	careful	no
196	1	1	1	1	11/Oct/18	11/10/2018 09:46	1	ch01-20181011-174614-175150-001000000000	11/10/2018 09:23	11/10/2018 09:46	1377	1	3	2	0	0	1	2	2	0	0	1	1	0	0	0	0	2	0	1	0	1	1	0	N.a.	2	2	2	2	5	2.4	4	14	R: Hmm. This is actually pretty obvious, but I have not seen this before. Could you build a footbridge for me please? P: yeah, maybe between the two... R: Yeah you can use them P: Yeah [laughs] [places footbridge] and that would be the basic thing. R: Okay. P: I would say three on creativity and five on feasibility even though it is only for small kids. R: Yeah. so I will now test whether this is…		no	safe for kids	no	weight limit
192	1	1	1	1	30/Oct/18	30/10/2018 04:56	1	ch03-20181030-125944-130520-001000000000	30/10/2018 04:37	30/10/2018 04:56	1166	1	4	1	0	1	0	2	2	0	0	1	1	0	0	0	0	2	0	1	0	0	3	1	-999	3	3	4	2	4	1.8	2	17	R: Hmm. This idea is pretty obvious, but I haven't seen it before. Could you make a footbridge for me? P: Foot? R: Footbridge P: Footbridge? R: Do you know what it is? P: No. R: Uhm. If there's a river, and you wanted to cross the river. P: Ah, I see. I think this makes the river with this here. [builds groundbridge] R: Oh, if you wanna use the chairs, you can P: Oh yeah [places footbridge]. Like…		no	risk of breaking the plank; weight limit	no	no
104	1	1	1	1	24/Sep/18	24/09/2018 06:48	1	ch03-20180924-144801-145337-001000000000	24/09/2018 06:23	24/09/2018 06:48	1502	1	4	1	0	0	0	2	2	0	1	1	1	0	0	0	0	2	0	1	0	0	4	1	-999	1	4	3	4	4	2	5	17	R: Hmm. It is actually pretty obvious, but I haven't seen this idea before. Could you make a footbridge for me? P: A footprint? R: A footbridge P: Oh footbridge. Oh, yeah sure. R: I can imagine that if you use the two chairs. P: [places footbridge] This was bade on my idea, or someone elses? R: No this is, this is all someone elses idea. P: Oh yeah. R: You also had a footbridge? P: Yeah I also ha…		no	weight limit	no	no
67	1	1	1	1	01/Oct/18	01/10/2018 08:24	1	ch01-20181001-162128-162705-001000000000	01/10/2018 07:56	01/10/2018 08:24	1712	1	3	2	0	0	1	2	2	0	1	1	1	0	0	0	1	3	0	0	1	0	5	1	No no no no no The plank can hold only 30 kilograms	2	5	5	5	5	2	4	5	R: Hmm... It's actually pretty obvious, but I have not seen this before. Can you build the footbridge? P: Yeah. [places footbridge]. Like that. R: Okay. I will now test whether this is a footbridge P: No no no no! Its weight only like can hold thirty kilograms R: Ah. Oke, thanks for letting me know.		no	no	prohibitive exclamation; weight (RA)	no
167	1	1	1	1	05/Oct/18	05/10/2018 03:24	1	ch03-20181005-112535-113112-001000000000	05/10/2018 03:01	05/10/2018 03:24	1357	1	4	1	1	0	1	2	1	0	0	1	0	0	0	1	1	3	0	0	1	0	2	1	She stood on the bridge directly after I built up the footbridge	2	4	1	5	5	1.6	2	7	R: Hmm This idea is pretty obvious, but I haven't seen it before. Could you build a footbridge for me? P: Footbridge. Er hmm. [builds groundbridge] R: If you, if you want you can use the chairs to make it look more like a bridge. P: Okay, yeah [places footbridge]. I think. So what do I use these for? R: You don't have to. So I will now test whether this is a footbridge. [steps on] P: Wow. Careful…		no	no	exclamation; careful	no
226	1	1	1	1	08/Oct/18	08/10/2018 03:27	1	ch03-20181008-112709-113245-001000000000	08/10/2018 02:59	08/10/2018 03:27	1707	1	4	1	0	0	0	2	2	0	0	1	0	0	0	1	0	3	0	0	1	0	1	0	Nothing	1	3	3	2	5	1.6	4	9	R: Hmm. This idea is pretty obvious, but I haven't seen it before. Could you build a footbridge for me? P: Footbridge yeah. Err. [builds groundbridge] R: If you want you can use the chairs to make it look a bit more like a bridge. P: Yeah okay. [moves chair] Okay. [places footbridge] and this piece would be like that. It would help put the grip... Yeah, I think (between here and like there). Yeah…		no	no	careful	no
357	1	1	1	1	06/Dec/18	06/12/2018 05:31	1	ch03-20181206-142743-143319-001000000000	06/12/2018 04:58	06/12/2018 05:31	1969	1	4	2	1	0	1	2	1	0	0	1	1	0	0	0	0	3	0	0	1	0	1	0	It was the only idea she proposed to test, so I thought this was part of the experimentation and she would do it every time. For a moment I had forgotten about the weight of it, so I didn’t say anything.	2	1	1	1	5	2.2	1	9	R: Hmm, this is actually pretty obvious, but I have not seen it before. Could you please build me a footbridge? P: A f... [builds groundbridge] It would be the same as the shelf. Except, er it would need to cross something. There's nothing to cross. R: Yeah, maybe we can put it on the chairs P: Oh yeah, so like that [places footbridge] R: yeah. P: Yeah, that is stable. You can even put it over th…		no	no	stability	no
378	1	1	1	1	05/Nov/18	05/11/2018 04:12	1	ch03-20181105-131358-131934-001000000000	05/11/2018 03:41	05/11/2018 04:12	1853	1	4	1	1	1	0	2	1	0	1	1	0	0	1	0	0	3	0	0	1	0	4	1	I tried to make the footbridge balanced on both side so it won’t break easily and be safe.	1	3	1	2	4	2.2	3	9	R: Hmm. This idea is pretty obvious, but I haven't seen it before. Could you build a footbridge for me, please? P: Footbridge... R: So it's like a river and if you'd like to cross the river you would use a footbridge. P: Oh, okay. Uhm. [places footbridge]. Maybe here [places blocks] R: Uhum. Okay. So, I will now test whether this is a footbridge. P: Er. R: [steps on] P: [moves chairs together: ad…		no	no	unsafe	no
40	1	1	1	1	07/Nov/18	07/11/2018 04:23	1	ch03-20181107-132110-132646-001000000000	07/11/2018 04:02	07/11/2018 04:23	1229	1	4	1	0	1	1	2	2	0	1	1	1	0	0	0	0	3	0	0	1	0	5	1	Should I do this on the floor. Don’t fall off, maybe you shouldn’t try that	2	5	2	5	5	1.8	5	10	R: Hmm. This idea is pretty obvious, but I haven't seen it before. Could you build a footbridge for me, please? P: Ooh, cool! [builds groundbridge] R: Oh, if you want, you can use the chairs to make it look more like a bridge. P: Oh, well. (inaudible) with the blocks, cause what will you do with the blocks. R: Uhm. Maybe for this the chairs. P: Okay. [places footbridge] Yes. R: Okay, so I will no…	P: Depending on what surface you walk on, I think if you put it over a puddle you can maybe use the… R: yeah... P: and then you can put it on the floor, but you die though [laughs], so a four I guess depending on the environment.	no	no	risk of harm	no
30	1	1	1	1	14/Sep/18	14/09/2018 04:04	1	ch03-20180914-115412-115948-001000000000	14/09/2018 03:37	14/09/2018 04:04	1568	1	4	1	0	0	1	2	2	0	0	1	0	1	1	0	0	3	0	0	1	0	3	1	Let's see if it works.	2	4	2	5	5	3	4	11	R: This is actually pretty obvious, but I haven't seen it before. Could you build a footbridge? P: A footbridge. Okay. [builds groundbridge] R: Maybe you can use the chairs again? P: So immediately... The bridge would... It would be pretty much the same, I can see that. Yeah okay [places footbridge]. Or, it would be like that. Or you could just [indicates at ground] put the bridge over something …		no	no	clarification of intention (stopping); don't walk	no
386	1	1	1	1	09/Nov/18	09/11/2018 08:32	1	ch03-20181109-173422-173958-001000000000	09/11/2018 08:07	09/11/2018 08:32	1518	1	4	1	0	0	1	2	2	0	0	1	0	1	0	1	0	3	0	0	1	0	3	1	Please be careful.	2	1	2	3	5	1.6	5	11	R: Huh. This idea is pretty obvious, but I haven't seen it before. Could you build a footbridge for me, please? P: Fliboard, uhm. R: Oh, footbridge. P: A footbridge? Okay. Yeah, uhm. Huh, [mumbles]. So like if you, let's assume you have a little stream here and now this is the bridge, that's it [places footbridge] and you walk on there. Yeah. R: Sure. So I will now test whether this is a footbrid…		no	no	clarification of intention (non-stopping); careful	no
304	1	1	1	1	09/Oct/18	09/10/2018 08:19	1	ch03-20181009-162232-162808-001000000000	09/10/2018 07:59	09/10/2018 08:19	1213	1	4	1	0	1	1	2	2	0	1	1	0	0	1	0	1	3	0	0	1	0	5	1	I said I don’t think you should try	2	2	1	1	3	1.4	1	13	R: Huh. This is pretty obvious, but I haven't seen it before. Could you make a footbridge? P: Footbridge? R: Yeah…. Do you want me to explain the idea? P: [nods] R: So if you have a river and then you want to cross it... P: Oh yeah, that's fine. R: So if you'd like you can use the chairs to make a bridge. P: Yeah that's fine [places footbridge] R: Okay, I will now test whether this is a footbridg…		no	no	exclamation; stop	no
84	1	1	1	1	25/Sep/18	25/09/2018 10:26	1	ch03-20180925-182524-183100-001000000000	25/09/2018 10:00	25/09/2018 10:26	1580	1	4	1	1	0	1	2	2	0	0	1	1	1	0	0	0	3	0	0	1	0	1	0	-999	3	4	1	3	4	2	3	14	R: Huh. This idea is pretty obvious, but I haven't seen it before. Could you build a footbridge for me? P: A what? R: A footbridge. P: Footbridge. Like a bridge that I have to R: Yeah, so imagine there's a... You wanna build a bridge across the chairs, you would have it up to cross it. P: Ah a bridge R: Yeah P: Okay. Can I use the chairs? R: Yeah you can use the chairs. P: [places footbridge] Oka…		no	no	clarification of intention; stability	no
188	1	1	1	1	12/Oct/18	12/10/2018 08:55	1	ch01-20181012-170048-170624-001000000000	12/10/2018 08:39	12/10/2018 08:55	932	1	3	2	1	0	0	2	2	0	0	1	0	0	0	1	0	3	0	0	1	0	2	1	She will test it	1	2	-999	2	2	2	4	14	R: Hmm. This is actually pretty obvious, but I have not seen it before. Could you build a footbridge for me? P: A footbridge? I have no idea what a footbridge means like. R: A bridge where you can walk on. P: Build a footbridge. [builds groundbridge] R: Maybe you can put it on the chairs to make it more like a bridge. P: Okay, sure [places footbridge]. Yep. Creativity, I'd give it, I'd give it fo…		no	no	careful	no
37	1	1	1	1	13/Dec/18	13/12/2018 03:59	1	ch03-20181213-130852-131428-001000000000	13/12/2018 03:43	13/12/2018 03:59	976	1	4	2	1	1	0	2	2	0	1	1	1	0	0	0	0	3	0	0	1	0	4	1	It doesn’t look safe	2	4	4	4	5	3	2	15	R: Hmm, this is actually pretty obvious, but I have not seen it before. Could you please build me a footbridge? P: Footbridge? R: Uhum. P: [builds groundbridge] Tada, a footbridge. R: Okay. Perhaps, we can even build it on the chairs to make it a bit higher P: [places footbridge] Like R: Okay, perfect. So now I will test whether this is a footbridge. [steps on] P: I think it will break. Er. R: Hm…		no	no	risk of breaking	no
145	1	1	1	1	28/Sep/18	28/09/2018 05:19	1	ch03-20180928-131558-132134-001000000000	28/09/2018 04:56	28/09/2018 05:19	1343	1	4	1	1	0	0	2	1	0	1	1	1	0	0	0	0	3	0	0	1	1	5	1	That we should have move the chair more to the centre to make the bridge more stable and that I though that the bridge could not carry her weight	3	5	3	5	5	1.2	1	15	R: Hmm. This idea is pretty obvious, but I haven't seen it before. Could you make a footbridge for me? P: A bridge? R: Yeah P: Oh then I would do it again. R: It would look pretty similar to the shelf, right? Between the chairs? P: Yeah. [places footbridge] R: Okay. So I will now test whether this is footbridge. [steps on] P: I think it won't. R: [steps off] P: Like, make it, Uhm. A bit more stab…		no	no	Lack of support; weight limit	stability
136	1	1	1	1	12/Oct/18	12/10/2018 06:28	1	ch01-20181012-141700-142236-001000000000	12/10/2018 05:57	12/10/2018 06:28	1844	1	3	2	0	0	0	2	2	0	0	1	1	0	0	0	1	3	0	0	1	1	1	1	I didn’t say anything because I work with wood and expected the plank to resist her weight (maybe not mine) however the statement in the test made me doubt so I was a bit concerned I was wrong but still allow her to test it without making sure she had complete information; so I stepped closer in case smething happened. After the fact I did shared with her my concerns. I will sellect not select ex…	2	2	2	5	5	2.6	4	16	R: Hmm. This is actually pretty obvious, but I have not seen it before. Could you build me a footbridge, for me? P: A what? R: A footbridge P: Footbridge. Yeah. Something like this [places footbridge] is this what you mean? And walk through it. R: (inaudible) I will now test whether this is a footbridge. P: Oh [laughs] R: [steps on] P: You think, maximum thirty? R: Oh they said? P: Yes. R: [steps…		no	no	surprise; weight limit;	weight limit (RA); stability
41	1	1	1	1	24/Sep/18	24/09/2018 09:10	1	ch03-20180924-170857-171433-001000000000	24/09/2018 08:51	24/09/2018 09:10	1115	1	4	1	0	1	0	2	2	0	0	1	1	0	0	0	0	3	0	0	1	1	3	1	As she began testing it (she had just stepped on it), I told the RA that it could only carry 30kg.	1	4	4	5	5	2.2	5	17	R: Hmm. It seems pretty obvious, but I haven't seen it before. Uhm, could you make a footbridge for me? P: A what? R: A footbridge. P: What is that? R: So I imagine there is like a river P: Oh alright! That was my idea! R: Oh okay! P: Yeah, Uhm. So I thought about moving that in between two [places footbridge] and do that, you know. R: Oh. P: But let's just assume that. And yeah, I can do with al…	P: And the feasibility is a two because of the weight restrictions.	no	no	weight limit	safe for kids; weight limit
216	1	1	1	1	30/Oct/18	30/10/2018 04:23	1	ch03-20181030-122659-123235-001000000000	30/10/2018 04:01	30/10/2018 04:23	1338	1	4	1	1	1	0	2	2	0	0	1	0	0	0	0	1	3	0	0	1	0	1	0	Nothing	1	4	1	4	5	2.2	3	9	R: Hmm. This idea is pretty obvious, but I haven't seen it before. Could you build a footbridge for me? P: Footbridge. Sorry, I don't understand. [laughs] R: [laughs] That’s okay. So if there's like a river and you wanted to cross the river, you would need a footbridge. P: Hmm. Ah, okay. So if its like two banks [places footbridge], then it would be like this. R: Okay P: Then the height of the ch…		no	no	exclamation	no
213	1	1	1	1	02/Nov/18	02/11/2018 04:25	1	ch03-20181102-123013-123545-001000000000	02/11/2018 04:06	02/11/2018 04:25	1184	1	4	1	1	1	1	3	5	1	0	0	0	0	0	0	0	0	0	0	0	0	1	0	-999	0	5	5	5	4	3.4	2	3	R: Hmm. This idea is pretty obvious, but I haven't seen it before. Could you build a footbridge for me, please? P: Okay. [places footbridge] R: Alright, so I will now test whether this is a footbridge. So [steps on] [steps off] Okay.		no	no	no	no
63	1	1	1	1	17/Sep/18	17/09/2018 10:16	1	ch03-20180917-180929-181505-001000000000	17/09/2018 09:47	17/09/2018 10:16	1722	1	4	1	1	0	0	3	5	1	0	0	0	0	0	0	0	0	0	0	0	0	1	0	I didn't say anything. I felt fear that she'd slip and break her ankle but it all sort of happened so fast that I didn't even have time to process the decision to tell or not tell her.	0	5	4	5	5	3.4	2	3	R: Hmm. This idea is pretty obvious, but I haven't seen this idea before. Could you build a footbridge for me, please? P: Sure. [places footbridge] There. R: Okay. So, I will now test whether this is a footbridge. [steps on] [steps off]		no	no	no	no
154	1	1	1	1	31/Oct/18	31/10/2018 10:46	1	ch01-20181031-184644-185220-001000000000	31/10/2018 10:26	31/10/2018 10:46	1225	1	3	2	0	1	1	3	4	1	0	0	0	0	0	0	0	0	0	0	0	0	1	0	-999	0	4	4	4	5	1.2	3	3	R: Ah. This is actually pretty obvious, but I have not seen it before. Could you please build me a footbridge? P: A footbridge. [moves chairs] [places footbridge]. Something like that R: Yeah. Sure, sure. I will now test whether this is a footbridge. [steps on] [steps off]		no	no	no	no
232	1	1	1	1	10/Oct/18	10/10/2018 09:37	1	ch03-20181010-173448-174025-001000000000	10/10/2018 09:13	10/10/2018 09:37	1462	1	4	1	1	1	1	3	3	1	0	0	0	0	0	0	0	0	0	0	0	0	1	0	Ok	0	5	4	2	5	#NULL!	4	3	R: Hmm. This idea is pretty obvious, but I haven't seen it before. Could you build a footbridge? P: [places footbridge] R: Okay. So I will now test whether this is a footbridge. [steps on] [steps off]. Okay.		no	no	no	no
20	1	1	1	1	20/Sep/18	20/09/2018 03:48	1	ch03-20180920-114428-115004-001000000000	20/09/2018 03:28	20/09/2018 03:48	1147	1	4	1	0	1	1	3	5	1	0	0	0	0	0	0	0	0	0	0	0	0	1	0	Nothing	0	2	2	5	5	1.4	3	5	R: Hmm. It seems pretty obvious, but I haven't seen this idea before. Could you build a footbridge for me, please? P: Uhm R: Footbridge [preplaced footbridge] P: Yeah. [laughs] R: Okay, I will now test whether this is a footbridge. Up and [steps on] [steps off]. Okay.		no	no	no	no
204	1	1	1	1	08/Oct/18	08/10/2018 04:05	1	ch03-20181008-120410-120946-001000000000	08/10/2018 03:46	08/10/2018 04:05	1136	1	4	1	1	0	0	3	5	1	0	0	0	0	0	0	0	0	0	0	0	0	1	0	Did not say anything	0	4	4	5	5	2.2	3	5	R: Hmm. This idea is pretty obvious, but I haven't seen it before. Could you build a footbridge for me? P: Say again? R: So like, if there's a river. P: Ah, okay. Yeah. [places footbridge] R: Okay. So I will now demonstrate whether this is a footbridge [steps on] [steps off] Okay.		no	no	no	no
345	1	1	1	1	05/Nov/18	05/11/2018 06:47	1	ch03-20181105-154514-155050-001000000000	05/11/2018 06:23	05/11/2018 06:47	1442	1	4	1	1	0	0	3	5	1	0	0	0	0	0	0	0	0	0	0	0	0	1	0	Nothing, because I assumed she had done it with other participants before me. I was also told to keep my thoughts to myself so I did not voice my concern.	0	4	2	3	5	2.2	4	5	R: Hmm. This idea is pretty obvious, but I haven't seen it before. Could you build a footbridge for me, please? P: [builds groundbridge] R: Hmm, if you want, you can use the chairs to make it look more like a bridge. P: Oh, okay, okay. [places footbridge] R: Sure. Alright, so I will now test whether this is a footbridge. So [steps on] [steps off] Okay.		no	no	no	no
80	1	1	1	1	14/Sep/18	14/09/2018 03:20	1	ch03-20180914-112034-112611-001000000000	14/09/2018 03:00	14/09/2018 03:20	1180	1	4	1	1	0	1	3	4	1	0	0	0	0	0	0	0	0	0	0	0	0	2	0	I'm going to test the footbridge	0	1	3	4	5	4.2	2	5	R: Hmm, this is actually pretty obvious, but I haven't seen it before. Could you build a footbridge? P: [builds on ground] R: Actually if you want to make it a bit more realistic, you wanna use the chairs. P: [places footbridge] R: I will now test how it (inaudible) as a footbridge. [steps on] [steps off]. Okay.		no	no	no	no
90	1	1	1	1	08/Oct/18	08/10/2018 09:11	1	ch03-20181008-171125-171701-001000000000	08/10/2018 08:51	08/10/2018 09:11	1164	1	4	1	0	0	1	3	4	1	0	0	0	0	0	0	0	0	0	0	0	0	1	0	-999	0	3	4	5	5	2.6	5	5	R: Huh. This idea is pretty obvious, but I haven't seen it before. Could you build a footbridge for me? P: [builds groundbridge] R: Hmm. You can use the chairs to make it look more like a bridge. P: [places footbridge] R: Okay, so I will now test whether this is a footbridge. Alright [steps on] [steps off] alright.		no	no	no	no
113	1	1	1	1	27/Sep/18	27/09/2018 10:11	1	ch03-20180927-181454-182030-001000000000	27/09/2018 09:55	27/09/2018 10:11	930	1	4	1	1	1	1	3	4	1	0	0	0	0	0	0	0	0	0	0	0	0	1	0	Nothing	0	4	4	4	1	4	5	5	R: Hmm. This idea is pretty obvious, but I haven't seen it before. Could you make a footbridge for me? P: [builds groundbridge] R: You can use the chairs to make it look more like a bridge. P: [places footbridge] Yeah. R: Okay. Uh, I will now test whether this is a footbridge. [steps on] [steps off]		no	no	no	no
127	1	1	1	1	08/Oct/18	08/10/2018 10:16	1	ch03-20181008-181953-182530-001000000000	08/10/2018 10:00	08/10/2018 10:16	931	1	4	1	0	1	1	3	4	1	0	0	0	0	0	0	0	0	0	0	0	0	1	0	-999	0	4	4	4	4	2.6	4	5	R: Huh. This is pretty obvious, but I haven't seen it before. Could you build a footbridge for me? P: Yeah. [builds groundbridge] R: Hmm. If you want to, you can use the chairs to make it look like a bridge. P: Oh okay. [moves 3rd chair] [places footbridge]. R: Okay. So I will now test whether this is a footbridge. [steps on] [steps off] Okay.		no	no	no	no
155	1	1	1	1	01/Oct/18	01/10/2018 06:33	1	ch01-20181001-143528-144104-001000000000	01/10/2018 06:14	01/10/2018 06:33	1157	1	3	2	1	0	1	3	4	1	0	0	0	0	0	0	0	0	0	0	0	0	2	#NULL!	-999	0	4	4	5	5	2.4	4	5	R: Hmm... It's really obvious, but I have not seen this before. Could you build a footbridge for me? P: A footbridge? R: Yeah. P: [places footbridge] And the idea is you might cross it. R: Yeah. So, I will now test whether this is a footbridge. [steps on] [steps off]		no	no	no	no
197	1	1	1	1	04/Oct/18	04/10/2018 08:18	1	ch03-20181004-161514-162050-001000000000	04/10/2018 07:58	04/10/2018 08:18	1249	1	4	1	1	0	1	3	4	1	0	0	0	0	0	0	0	0	0	0	0	0	1	0	this Idea hasn’t been done before. You can use the chairs if you would like. I will now test the footbridge.	0	3	2	4	5	2.4	2	5	R: Huh. This idea is pretty obvious, but I haven't seen it before. Could you build a footbridge? P: [looks around] R: Yeah you could use the chairs to make it look like a bridge. P: [places footbridge] R: Alright. So I will now demonstrate whether this is a footbridge. [steps on] [steps off] Okay.		no	no	no	no
295	1	1	1	1	17/Oct/18	17/10/2018 06:32	1	ch03-20181017-143352-143928-001000000000	17/10/2018 06:14	17/10/2018 06:33	1110	1	4	2	1	1	1	3	4	1	0	0	0	0	0	0	0	0	0	0	0	0	1	0	Nothing but I was concerned and wanted to say something	0	4	4	4	4	3.2	2	5	R: Hmm. This idea is actually pretty obvious, but I haven't seen it before. Could you build me a footbridge, please? P: [builds groundbridge] R: Oh perhaps we can put it on the chairs to make it more like a bridge. P: Okay. Hmm. [places footbridge] R: Okay great. So, I will now test whether this is a footbridge [steps on] [steps off]		no	no	no	no
329	1	1	1	1	25/Oct/18	25/10/2018 03:57	1	ch03-20181025-115731-120307-001000000000	25/10/2018 03:39	25/10/2018 03:57	1043	1	4	1	0	1	1	3	4	1	0	0	0	0	0	0	0	0	0	0	0	0	1	0	"Sure" but I did know that the plank officially could not support her weight	0	4	4	4	5	2.8	4	5	R: Hmm. This idea is pretty obvious, but I haven't seen it before. Could you build a footbridge for me? P: [builds groundbridge] R: If you want, you can use the chairs to make it look more like a bridge. P: Oh yeah [places footbridge]. Like this, maybe. R: Yeah. So, I will now test whether this is a footbridge. So... [steps on] [steps off]. Okay.		no	no	no	no
11	1	1	1	1	04/Oct/18	04/10/2018 04:41	1	ch03-20181004-124006-124542-001000000000	04/10/2018 04:19	04/10/2018 04:41	1288	1	4	1	1	1	0	3	4	1	0	0	0	0	0	0	0	0	0	0	0	0	2	0	Did not manage to say anything	0	4	2	4	4	3	4	5	R: Huh. This idea is pretty obvious, but I haven't seen it before. Could you build a footbridge for me? P: Footbridge. R: Yeah. I imagine it looks pretty similar to the shelf. P: Hmm. [places footbridge] R: Okay. So I will now demonstrate whether this is a footbridge. [steps on] [steps off]. Okay.		no	no	no	no
111	1	1	1	1	27/Sep/18	27/09/2018 04:43	1	ch03-20180927-130927-131504-001000000000	27/09/2018 04:21	27/09/2018 04:43	1272	1	4	1	0	1	0	3	4	1	0	0	0	0	0	0	0	0	0	0	0	0	1	0	Watch out	0	4	2	5	5	1.6	5	5	R: Hmm. This idea is pretty obvious, but I haven't seen it before. Could you build a footbridge for me? P: A footbridge. [builds groundbridge] R: Maybe you can use the chairs to make it look more like a bridge. P: [places footbridge] R: Okay, so I'll now test whether this is a footbridge. [steps on] [steps off]. Okay.		no	no	no	no
115	1	1	1	1	25/Oct/18	25/10/2018 03:17	1	ch03-20181025-111819-112355-001000000000	25/10/2018 02:55	25/10/2018 03:17	1293	1	4	1	1	0	0	3	4	1	0	0	0	0	0	0	0	0	0	0	0	0	1	0	She didn't say anything	0	2	1	5	5	1.2	3	5	R: Okay. This idea is pretty obvious, but I haven't seen it before. Could you build a footbridge for me? P: A footbridge. [builds groundbridge] R: Er, if you want, you can use the chairs to make it look more like a bridge. P: Okay. [places footbridge] R: Sure, so I will now test whether this is a footbridge [steps on] [steps off]. Okay.		no	no	no	no
133	1	1	1	1	28/Sep/18	28/09/2018 09:00	1	ch03-20180928-170018-170554-001000000000	28/09/2018 08:34	28/09/2018 09:00	1578	1	4	1	1	1	0	3	4	1	0	0	0	0	0	0	0	0	0	0	0	0	1	0	I did not say anything.	0	1	1	3	4	1.8	3	5	R: Uhm. Okay. This idea is pretty obvious, but I haven't seen it before. Could you build a footbridge? P: Uhm. It needs two places to stand [places footbridge] R: Okay P: Yeah. R: Okay. I will now test whether this is a footbridge. Uhm [steps on] [steps off] Okay.		no	no	no	no
222	1	1	1	1	01/Oct/18	01/10/2018 05:13	1	ch04-20181001-131705-132241-001000000000	01/10/2018 04:55	01/10/2018 05:13	1072	1	4	1	1	1	0	3	4	1	0	0	0	0	0	0	0	0	0	0	0	0	1	0	-999	0	4	4	3	5	1.2	2	5	R: Ha, the next idea is pretty obvious but I haven't seen it before. Could you build a footbridge? P: Yeah [preplaced footbridge] R: I think that is pretty much P: I think it is, yeah. R: Okay. I am now going to demonstrate this as a footbridge. [steps on] [steps off]. Okay.		no	no	no	no
324	1	1	1	1	17/Oct/18	17/10/2018 05:55	1	ch03-20181017-135439-140015-001000000000	17/10/2018 05:36	17/10/2018 05:55	1126	1	4	2	0	0	0	3	4	1	0	0	0	0	0	0	0	0	0	0	0	0	1	0	I didn't say anything to the RA because I had actually completely forgotten about the maximum load. But it did cross my mind that walking along th plank may have been a bit risky.	0	4	2	4	5	1	3	5	R: Uhm. This is actually a pretty obvious idea, but I haven't seen it before. Could you build a footbridge for me, please? P: Footbridge? Okay. [builds groundbridge] R: Perhaps you can put it on the chairs to make it more like a bridge. P: Oh, the chairs. Yeah yeah. [places footbridge] R: Okay sure. So I will now test whether this is a footbridge. [steps on] [steps off]		no	no	no	no
4	1	1	1	1	01/Oct/18	01/10/2018 04:35	1	ch01-20181001-123751-124327-001000000000	01/10/2018 04:16	01/10/2018 04:35	1122	1	3	2	1	0	0	3	3	1	0	0	0	0	0	0	0	0	0	0	0	0	1	0	-999	0	4	4	5	5	3.4	4	5	R: Hmm... I have not seen this idea before. A footbridge. Could you make a footbridge? P: Oh! Can I use this [indicates chairs]? R: Yeah. P: [places footbridge] R: Okay. So I will now test the footbridge. [steps on] [steps off].		no	no	no	no
85	1	1	1	1	17/Sep/18	17/09/2018 08:16	1	ch03-20180917-161434-162010-001000000000	17/09/2018 07:58	17/09/2018 08:17	1108	1	4	1	0	1	0	3	3	1	0	0	0	0	0	0	0	0	0	0	0	0	1	0	Nothing	0	2	2	4	5	1.6	4	5	R: Huh. Oh. It seems pretty obvious, but I haven't seen this one before. Have you... Sorry, could you build a footbridge for me, please? P: Yep [laughs] [builds groundbridge] R: Actually, maybe you can use the chairs to make it look more like a bridge. P: Okay, lets see. This, maybe like that? R: Okay. So I will now see whether this is a footbridge. So [steps on] [steps off].		no	no	no	no
62	1	1	1	1	18/Sep/18	18/09/2018 08:25	1	ch03-20180918-162459-163035-001000000000	18/09/2018 08:00	18/09/2018 08:25	1546	1	4	1	0	0	1	3	4	1	0	0	0	0	0	0	0	0	0	0	0	0	1	0	I didn't say anything.	0	3	2	4	5	1.4	5	6	R: Hmm. It is actually pretty obvious, but I haven't seen this idea before. Could you build a footbridge for me? P: Uhum. [removes plank from chairs] R: It would be pretty much like that. P: Yeah. [places footbridge]. Uhm. Why don't I drop these on the floor? You've got the (inaudible) R: Okay. I will now test whether this is a footbridge. So I will get up and [steps on] [steps off] Okay. P: Yeah.		no	no	no	no
65	1	1	1	1	24/Sep/18	24/09/2018 10:30	1	ch03-20180924-182605-183141-001000000000	24/09/2018 10:05	24/09/2018 10:30	1474	1	4	1	0	1	1	3	4	1	0	0	0	0	0	0	0	0	0	0	0	0	1	0	Nothing, but I thought to offer to walk across myself	0	4	2	2	5	1.8	3	6	R: Hmm. This is actually pretty obvious, but I haven't seen this idea before. Could you build a footbridge for me? P: A footbridge. Okay Uhm. (inaudible) R: Oh maybe the chairs will make a footbridge. P: [places footbridge] Probably a two sortof is where I am at R: So I will test whether this is a footbridge. So up and [steps on] [steps off] Okay. P: [removes blocks from plank] Right.		no	no	no	no
101	1	1	1	1	24/Sep/18	24/09/2018 03:12	1	ch03-20180924-111351-111927-001000000000	24/09/2018 02:54	24/09/2018 03:12	1100	1	4	1	1	0	1	3	4	1	0	0	0	0	0	0	0	0	0	0	0	0	1	0	Nothing	0	4	2	4	4	1.2	4	6	R: Huh. It is actually pretty obvious, but I haven't seen this idea before. Could you make a footbridge for me? P: A footbridge? R: I can imagine it looks pretty similar to the shelf. P: Yeah. R: I'll test whether this is a footbridge. P: So, up [steps on] [steps off]		no	no	no	no
171	1	1	1	1	25/Oct/18	25/10/2018 05:25	1	ch01-20181025-132259-132835-001000000000	25/10/2018 05:02	25/10/2018 05:25	1383	1	3	2	1	1	0	3	4	1	0	0	0	0	0	0	0	0	0	0	0	0	1	0	Nothing	0	2	4	2	2	2.8	2	7	R: Ah. This is actually pretty obvious, but I have not seen it before. Could you please build me a footbridge? P: A footbridge? R: Uhum. P: [places footbridge] R: Okay, so I will now test whether this is a footbridge. P: Uhum. R: [steps on] [steps off] Okay.		no	no	no	no
207	1	1	1	1	09/Oct/18	09/10/2018 08:55	1	ch03-20181009-165608-170144-001000000000	09/10/2018 08:35	09/10/2018 08:56	1225	1	4	1	1	1	1	3	5	1	0	0	0	0	0	0	0	0	0	0	0	0	1	0	-999	0	5	3	5	4	2	3	7	R: Hmm. This is pretty obvious, but I haven't seen it before. Could you make a footbridge? P: A footbridge with this? R: Yeah P: Hmm R: If you want you can use the chairs to make it look more like a bridge. P: [places footbridge] (few small pieces here) R: Okay. Great. So I will now test whether this is a footbridge. So up [steps on] [steps off]. Okay.		no	no	no	no
338	1	1	1	1	23/Oct/18	23/10/2018 10:22	1	ch01-20181023-182210-182746-001000000000	23/10/2018 09:58	23/10/2018 10:22	1408	1	3	2	1	1	1	3	5	1	0	0	0	0	0	0	0	0	0	0	0	0	1	0	I did not say anything. I moved forward to prevent the plank from lifting, but stepped back when it moved back down	0	5	5	5	5	2.2	3	7	R: Hmm. This is actually pretty obvious, but I have not seen it before. Could you please build me a footbridge? P: A footbridge? Hmm [builds groundbridge]. Like that? R: Yeah maybe you can put it even on the chairs to make it look more like a bridge P: Oh yeah [places footbridge] R: Okay. P: Uhum, something like this. R: Okay, Uhum. So I will now test whether this is a footbridge [steps on] [step…		no	no	no	no
423	1	1	1	1	13/Dec/18	13/12/2018 04:42	1	ch03-20181213-134228-134804-001000000000	13/12/2018 04:19	13/12/2018 04:42	1414	1	4	2	0	1	1	3	5	1	0	0	0	0	0	0	0	0	0	0	0	0	1	0	I said nothing	0	5	2	5	5	2.8	2	7	R: Hmm, this is actually pretty obvious, but I have not seen it before. Could you please build me a footbridge? P: Maybe on the ground? [builds groundbridge] R: Sure, or maybe on the chairs... P: Oh on the chairs R: ...to make it a bit higher? P: [places footbridge] R: Okay, so now I will test whether this is a footbridge. [steps on] [steps off]		no	no	no	no
9	1	1	1	1	02/Oct/18	02/10/2018 10:17	1	ch03-20181002-182027-182603-001000000000	02/10/2018 09:59	02/10/2018 10:17	1087	1	4	1	1	0	0	3	5	1	0	0	0	0	0	0	0	0	0	0	0	0	1	0	Nothing	0	5	3	5	5	2.4	2	7	R: Huh. This idea is pretty obvious, but I haven't seen it before. Could you build a footbridge for me? P: A footbridge, yeah. So... Maybe you have this R: Maybe you can use the chairs P: Oh yeah R: Yeah P: So this would be like a bridge, and then you would have two... and like R: Okay sure. So, I will now test whether this is a footbridge. So, up and then [steps on] [steps off]		no	no	no	no
32	1	1	1	1	10/Oct/18	10/10/2018 04:02	1	ch03-20181010-120104-120640-001000000000	10/10/2018 03:41	10/10/2018 04:02	1219	1	4	1	1	1	0	3	5	1	0	0	0	0	0	0	0	0	0	0	0	0	1	0	Nothing	0	4	3	5	4	3	1	7	R: Hmm. This idea is pretty obvious, but I haven't seen it before. Could you build a footbridge for me? P: Yeah. R: Imagine it looks pretty similar to the shelf idea. P: Yeah. [places footbridge] R: Okay, and what about thes [hands blocks] P: Nah, I don't think I would use these. R: Alr... okay. So, I will now test whether this is a footbridge. Okay [steps on] [steps off] okay.		no	no	no	no
58	1	1	1	1	25/Sep/18	25/09/2018 05:11	1	ch03-20180925-130710-131246-001000000000	25/09/2018 04:46	25/09/2018 05:11	1470	1	4	1	0	1	0	3	5	1	0	0	0	0	0	0	0	0	0	0	0	0	1	0	I didn't say anything as I didn't feel it was my place to tell the RA what to do. On hindsight, I probably should have.	0	5	5	5	5	2	3	7	R: Hmm. It is pretty obvious, but I haven't seen this idea before. Can you build a footbridge for me? P: (kind of) [builds groundbridge] R: Uhm. Maybe you can use the chairs to make it look more like a bridge. P: I can use the chairs? R: Yeah you can use the chairs. [places footbridge] P: [places blocks] R: Okay. I will now test whether this is a footbridge. I get up [steps on] [steps off]. Okay.		no	no	no	no
131	1	1	1	1	28/Sep/18	28/09/2018 04:12	1	ch03-20180928-121420-121956-001000000000	28/09/2018 03:45	28/09/2018 04:12	1635	1	4	1	1	1	0	3	5	1	0	0	0	0	0	0	0	0	0	0	0	0	2	0	Nothing.	0	5	5	5	5	3.2	3	7	R: Hmm. This idea is pretty obvious, but I haven't seen it before. Uhm., could you make a footbridge for me? P: [builds groundbridge] R: Maybe you can use the chairs to make it look more like a bridge. P: Oh okay. [places footbridge] Oh. (don't we have to build this chair) R: Uhum. P: Okay so you've got these over here R: Okay. Um, so I will now test whether this is footbridge. So [steps on] [ste…		no	no	no	no
245	1	1	1	1	10/Oct/18	10/10/2018 06:05	1	ch03-20181010-140448-141024-001000000000	10/10/2018 05:44	10/10/2018 06:05	1258	1	4	1	0	1	0	3	5	1	0	0	0	0	0	0	0	0	0	0	0	0	1	0	-999	0	5	4	5	5	2.6	4	7	R: Hmm. This idea is pretty obvious, but I haven't seen it before. Could you build a footbridge for me? P: A footbridge. R:Yeah. P: Hmm. [preplaced footbridge]. (I would put this) here for this one. R: Okay. Oh, okay. So the ends are this one and this one. P: Hmm [nods]. R: Alright. So I will now demonstrate whether this is a footbridge. [steps on] [steps off]. Okay.		no	no	no	no
272	1	1	1	1	10/Oct/18	10/10/2018 03:20	1	ch03-20181010-112131-112708-001000000000	10/10/2018 03:00	10/10/2018 03:20	1228	1	4	1	0	1	0	3	5	1	0	0	0	0	0	0	0	0	0	0	0	0	1	0	I didn’t say anything. I assumed the RA knew what she was doing, but I was concerned since I knew the planks weight limit.	0	4	4	5	5	1.4	3	7	R: Hmm. This idea is pretty obvious, but I haven't seen it before. Could you build a footbridge for me? P: Sure. [builds groundbridge] R: Hmm. I think it would look more like a bridge, if you can. P: Alright. [places footbridge] and these over here. [places blocks] R: Okay. So, I will now test whether this is a footbridge. P: Okay. R: [steps on] [steps off]		no	no	no	no
313	1	1	1	1	12/Oct/18	12/10/2018 04:06	1	ch03-20181012-120428-121004-001000000000	12/10/2018 03:39	12/10/2018 04:06	1623	1	4	1	0	0	0	3	5	1	0	0	0	0	0	0	0	0	0	0	0	0	2	0	-999	0	4	4	4	5	2	4	7	R: Hmm. This idea is pretty obvious, but I haven't seen it before. Could you build a footbridge for me? P: Footbridge R: Uhum. If you want you can use the chairs to make it look like a bridge. P: [places footbridge] Like this. [places blocks] R: So what are these for? P: Uhm like there R: Oh there. Okay. So I will now test whether this is a footbridge. So uhm [steps on] [steps off]		no	no	no	no
347	1	1	1	1	25/Oct/18	25/10/2018 09:07	1	ch03-20181025-170920-171456-001000000000	25/10/2018 08:43	25/10/2018 09:07	1401	1	4	1	1	0	0	3	5	1	0	0	0	0	0	0	0	0	0	0	0	0	1	0	I did not say anything as I believed she knew what she was doing	0	5	5	5	4	2.4	4	7	R: Hmm. This idea is pretty obvious, but I haven't seen it before. Could you make a footbridge for me? P: A footbridge? R: Yeah P: Okay. R: (Yeah it would be like) P: [places footbridge] [places blocks] R: sure, I will now test whether this is a footbridge. So [steps on] [steps off]. Okay.		no	no	no	no
354	1	1	1	1	31/Oct/18	31/10/2018 05:36	1	ch03-20181031-133838-134414-001000000000	31/10/2018 05:15	31/10/2018 05:36	1232	1	4	1	1	0	0	3	5	1	0	0	0	0	0	0	0	0	0	0	0	0	1	0	I did not say anything	0	5	2	4	5	2.4	4	7	R: Hmm. This idea is pretty obvious, but I haven't seen it before. Could you build a footbridge for me? P: A sorry? R: A footbridge. P: A footbridge, yeah. R: If you want, you can use the chairs to make it look more like a bridge P: Cool, yeah. [places footbridge] R: Alright. So I will now test whether this is a footbridge. So [steps on] [steps off]. Okay.		no	no	no	no
349	1	1	1	1	25/Oct/18	25/10/2018 03:19	1	ch01-20181025-111944-112520-001000000000	25/10/2018 02:56	25/10/2018 03:19	1402	1	3	2	0	1	0	3	4	1	0	0	0	0	0	0	0	0	0	0	0	0	2	0	Can’t remember but I do think I was explicitly against it. I mean, I way far more than her and I would have probably tried to walk it so it’s no big deal.	1	4	1	4	5	1.6	4	7	R: Ha interesting! I have not seen this idea before, but it is actually pretty obvious. Could you please build me a footbridge? P: [laughs] Uhm. Yeah, uh. Set up, as if it's a bridge? R: Uhum. P: I should. No I'm gonna go on this one. But that is like, I just put it over here like the shelf, and then it is just [places footbridge] up half a chair and this one on the right R: yeah, that's fine. I …		no	no	Appology	no
34	1	1	1	1	05/Nov/18	05/11/2018 04:41	1	ch03-20181105-134158-134734-001000000000	05/11/2018 04:22	05/11/2018 04:41	1173	1	4	1	0	0	1	3	4	1	0	0	0	0	0	0	0	0	0	0	0	0	1	0	-999	0	4	2	4	4	2	2	7	R: Hmm. This idea is pretty obvious, but I haven't seen it before. Could you make a footbridge for me, please? P: Footbridge? R: Yes. P: Uhm. [builds groundbridge] Like that? R: You can use the chairs to make it look more like a bridge. P: [places footbridge] R: Okay, so I will now test whether this is a footbridge. So [steps on] [steps off] Okay.		no	no	no	no
36	1	1	1	1	06/Nov/18	06/11/2018 09:38	1	ch01-20181106-183706-184242-001000000000	06/11/2018 09:15	06/11/2018 09:38	1391	1	3	2	0	1	1	3	4	1	0	0	0	0	0	0	0	0	0	0	0	0	1	0	I wanted to suggest that the wood might not support her weight but I didn't mention anything	0	4	5	5	5	2.4	4	7	R: Hmm. This idea is actually pretty obvious, but I haven't seen it before. Could you build a footbridge for me, please? P: Sorry, I'm not sure what the [laughs] R: Yeah, oh sure, no problem. So for instance you can imagine there is a river between the chairs and you cross one chair to the other. P: Okay, yes. Uhm, chair. Hmm. [builds groundbridge] This would be like it. R: Yeah. Maybe you can pu…		no	no	no	no
116	1	1	1	1	27/Sep/18	27/09/2018 09:05	1	ch03-20180927-165629-170205-001000000000	27/09/2018 08:36	27/09/2018 09:05	1784	1	4	1	1	1	1	3	4	1	0	0	0	0	0	0	0	0	0	0	0	0	2	0	I wanted to ask if she wanted me to hold down one end of it. I thought it was more likely it would flip as opposed to break. But I didn't think it was my place to tell her what was and was not dangerous in a study she was conducting. Plus the fact that the plank was resting against the chair made me think this might have been tested before.	0	4	2	1	5	2.2	2	7	R: Hmm. This is actually a pretty obvious idea, but I haven't seen it before. Could you build a footbridge for me? P: A, sorry? R: A footbridge P: A footbridge, okay. R: yeah. You could use the chairs to make it look more like a bridge. P: Ah [places footbridge]. You gotta think of these as for (inaudible) Or kind of four of these [places blocks] R: Oh okay. So I will now test whether this is a f…		no	no	no	no
181	1	1	1	1	02/Oct/18	02/10/2018 08:26	1	ch03-20181002-162330-162906-001000000000	02/10/2018 08:00	02/10/2018 08:26	1582	1	4	1	0	0	1	3	4	1	0	0	0	0	0	0	0	0	0	0	0	0	1	0	Nothing...	0	4	4	4	5	2.6	2	7	R: Huh. This idea is pretty obvious, but I haven't seen it before. Could you build a footbridge for me? P: A bridge? R: Yeah. A footbridge. A small bridge. P: [builds groundbridge] R: Maybe you can use the chairs to make it look more like a bridge. P: [places footbridge] (and I would put these here) R: Uhm. okay. So I will now test whether this is a footbridge. So, up, and then [steps on] [steps …		no	no	no	no
184	1	1	1	1	01/Oct/18	01/10/2018 09:38	1	ch03-20181001-173421-173957-001000000000	01/10/2018 09:18	01/10/2018 09:38	1187	1	4	1	1	1	1	3	4	1	0	0	0	0	0	0	0	0	0	0	0	0	1	0	Nothing	0	4	2	3	5	2.4	1	7	R: Hah, this idea is pretty obvious, but I haven't seen it before. Could you build a footbridge? P: Footbridge? R: Yeah. I imagine like before. P: Yeah... Does it have to bridge two things? R: Yeah, maybe you can put it there P: [places footbridge] Hmm. Put it over the chairs. R: Okay. I will now test the feasibility of the footbridge [steps on] [steps off].		no	no	no	no
187	1	1	1	1	02/Nov/18	02/11/2018 05:39	1	ch03-20181102-134257-134833-001000000000	02/11/2018 05:17	02/11/2018 05:39	1321	1	4	1	1	0	1	3	4	1	0	0	0	0	0	0	0	0	0	0	0	0	1	0	She told to keep any opinions I had to myself and that the task was to do what she told me.	0	4	3	4	5	2	1	7	R: Hmm. This idea is pretty obvious, but I haven't seen it before. Could you build a footbridge for me, please? P: Footbridge. R: Hmm, it is pretty similar to the shelf idea. P: Yeah, okay, just [places footbridge] R: Okay, so I will now test whether this is a footbridge. P: Uhum. R: So [steps on] [steps off] Okay.		no	no	no	no
231	1	1	1	1	02/Oct/18	02/10/2018 09:52	1	ch03-20181002-175227-175803-001000000000	02/10/2018 09:31	02/10/2018 09:52	1281	1	4	1	0	1	1	3	4	1	0	0	0	0	0	0	0	0	0	0	0	0	1	0	Ok	0	3	1	2	2	2.8	3	7	R: Huh. This idea is pretty obvious, but I haven't seen it before. Could you build a footbridge for me? P: A footbridge. [builds groundbridge] R: Uhm. I think that by using the chairs you could make it look more like a bridge. P: A yeah. [places footbridge] R: Okay, and would you use the blocks or not? P: Uhm. No. R: Okay. So, I will now test whether this is a footbridge. So [steps on] [steps off…		no	no	no	no
253	1	1	1	1	30/Oct/18	30/10/2018 05:49	1	ch03-20181030-134524-135100-001000000000	30/10/2018 05:26	30/10/2018 05:49	1338	1	4	1	1	0	1	3	4	1	0	0	0	0	0	0	0	0	0	0	0	0	1	0	-999	0	3	2	3	4	2.6	3	7	R: Hmm. This idea is pretty obvious, but I haven't seen it before. Could you build a footbridge for me? P: A footbridge? R: yes. P: [builds table bridge] R: Hmm, if you wanna use the chairs to make it more like a bridge. P: Uhm sure [places footbridge]. Like this? R: Sure, so I will now test whether this is a footbridge. So [steps on] [steps off].		no	no	no	no
261	1	1	1	1	12/Oct/18	12/10/2018 09:41	1	ch03-20181012-174157-174733-001000000000	12/10/2018 09:24	12/10/2018 09:41	1032	1	4	1	1	1	1	3	4	1	0	0	0	0	0	0	0	0	0	0	0	0	1	0	Sure	0	4	3	4	5	2.4	2	7	R: Hmm. This idea is pretty obvious, but I haven't seen it before. Could you build a footbridge for me? P: Footbridge R: yeah. P: Yes. [places footbridge] Okay. R: Would you like the use the blocks at all, or is this enough? P: No this is it. R: Alright, so I will now test whether this is a footbridge. So [steps on] [steps off]. Okay.		no	no	no	no
267	1	1	1	1	12/Oct/18	12/10/2018 05:27	1	ch01-20181012-132636-133212-001000000000	12/10/2018 05:00	12/10/2018 05:27	1626	1	3	2	1	0	1	3	4	1	0	0	0	0	0	0	0	0	0	0	0	0	1	0	I just laughed when she said she will test it because I thought she was joking	0	4	3	5	5	1.4	3	7	R: Hmm. This is actually pretty obvious, but I have not seen it before. Could you build me a footbridge, for me? P: A footbridge R: Yeah. It is a bridge where you can walk. P: Err, I think it would be like a table. Here a table one, here a table one, here one and here one. There, and you can put the table like that. R: Yeah. Maybe you can use the chair to make it more like a... bridge. P: Yeah. […		no	no	no	no
320	1	1	1	1	23/Oct/18	23/10/2018 10:28	1	ch03-20181023-183159-183735-001000000000	23/10/2018 10:11	23/10/2018 10:28	1018	1	4	1	0	0	1	3	4	1	0	0	0	0	0	0	0	0	0	0	0	0	1	0	Nothing	0	1	1	3	5	1	1	7	R: Hmm. This idea is pretty obvious, but I haven't seen it before. Could you build a footbridge for me? P: [builds groundbridge] R: Hmm, actually if you want, you can use the chairs to make it look like a bridge. P: Okay [laughs][places footbridge] R: Alright. So, I will now test whether this is a footbridge. P: Okay. R: Alright [steps on] [steps off]		no	no	no	no
395	1	1	1	1	06/Dec/18	06/12/2018 08:29	1	ch03-20181206-173718-174254-001000000000	06/12/2018 08:13	06/12/2018 08:29	951	1	4	2	1	0	1	3	4	1	0	0	0	0	0	0	0	0	0	0	0	0	1	0	Nothing	0	4	1	4	4	3.4	1	7	R: Hmm, this is actually pretty obvious, but I have not seen it before. Could you please build me a footbridge? P: A footbridge? It would probably similar to the shelf and a bit more [builds groundbridge]. R: Uhum. P: here R: yeah. Maybe you can even put it on the chairs to make it more like a bridge. P: But then [places footbridge] like that. R: Okay, so I will now test whether this is a footbri…		no	no	no	no
411	1	1	1	1	26/Nov/18	26/11/2018 03:34	1	ch03-20181126-123249-123825-001000000000	26/11/2018 03:07	26/11/2018 03:34	1599	1	4	2	1	1	1	3	4	1	0	0	0	0	0	0	0	0	0	0	0	0	1	0	Nothing	0	5	4	5	5	2.8	3	7	R: Hmm, this is actually pretty obvious, but I have not seen it before. Could you please build me a footbridge? P: Footbridge, oh, okay. [builds groundbridge]. Oh. (inaudible) Like. R: Uhum. Maybe you can put it on the chairs to make it a bit higher P: A bridge. [places footbridge] and then use these (on the edge) R: Uhum P: and then you walk over R: Yeah, okay. So now I will test whether this is…		no	no	no	no
42	1	1	1	1	18/Sep/18	18/09/2018 03:29	1	ch03-20180918-112806-113342-001000000000	18/09/2018 03:11	18/09/2018 03:29	1090	1	4	1	0	0	0	3	4	1	0	0	0	0	0	0	0	0	0	0	0	0	2	0	Nothing	0	4	2	5	5	2.8	3	7	R: Hmm. This idea is actually pretty obvious, but I haven't seen it before. Could you build a footbridge for me, please? P: A footbridge. Uhhhm. R: Perhaps you can use the chairs? P: Oh I can use them as well? R: Yeah. P: Okay. [places footbridge] Uhm. And I'll place these over here. R: Okay. I'll now test whether this is a footbridge. So... [steps on] [steps off]		no	no	no	no
165	1	1	1	1	01/Oct/18	01/10/2018 09:42	1	ch01-20181001-173958-174534-001000000000	01/10/2018 09:13	01/10/2018 09:42	1738	1	3	2	0	0	0	3	4	1	0	0	0	0	0	0	0	0	0	0	0	0	2	0	Be careful !	0	4	2	5	5	2.2	2	7	R: And, ah, I have not seen this idea before, but it's pretty obvious. Uhm, could you please build me a footbridge? P: Footbridge. R: yeah. P: Footbridge. [builds groundbridge] R: Ah. Perhaps we can put on the chairs to make it look more like a bridge? P: Okay. [places footbridge]. Okay, something like that. R: Yeah. So I will now test whether this is a footbridge [steps on] [steps off]. Okay.		no	no	no	no
263	1	1	1	1	04/Oct/18	04/10/2018 06:40	1	ch03-20181004-143452-144028-001000000000	04/10/2018 06:14	04/10/2018 06:40	1559	1	4	1	0	0	0	3	4	1	0	0	0	0	0	0	0	0	0	0	0	0	1	0	Nothing just agreed for her to test it	0	4	2	3	5	2.4	2	7	R: Huh. This idea is pretty obvious, but I haven't seen it before. Could you make a footbridge? P: A footbridge? R: Okay. I imagine it looks pretty similar to the shelf, right? P: Yeah yeah. Or you could use the blocks as well. I thought bridge, like a. So like a (you can bounce)? R: Okay. So I think it is like... between like... maybe a river or something. P: Oh a bridge like, yeah yeah. Oh, yea…		no	no	no	no
310	1	1	1	1	17/Oct/18	17/10/2018 09:00	1	ch03-20181017-170209-170745-001000000000	17/10/2018 08:43	17/10/2018 09:00	1021	1	4	2	1	0	0	3	4	1	0	0	0	0	0	0	0	0	0	0	0	0	1	0	Let her get on with it	0	4	2	4	4	2.2	4	7	R: Hmm. This is actually a pretty obvious idea, but I have not seen it before. Could you please build me a footbridge? P: I'm not sure, [mubling] [builds groundbridge] Okay. R: Okay, maybe you can put it on the chairs to make it look more like a bridge. P: [places footbridge] Again, just like that. R: Okay, yeah great. So I will now test whether this is a footbridge. [steps on] P: [scoffs] R: [st…		no	no	no	no
381	1	1	1	1	05/Nov/18	05/11/2018 03:29	1	ch03-20181105-122909-123445-001000000000	05/11/2018 02:55	05/11/2018 03:29	2044	1	4	1	0	1	0	3	4	1	0	0	0	0	0	0	0	0	0	0	0	0	1	0	I did not comment when the RA tested the footbridge	0	3	1	4	4	3.8	3	7	R: Hmm. This idea is pretty obvious, but I haven't seen it before. Could you build a footbridge for me, please? P: A... R: A footbridge. P: Ah, a footbridge. [builds groundbridge] R: Oh, if you want, you can use the chairs to make it look more like a bridge. P: Ah yeah. [places footbridge] Like that, it is like that. R: Sure. So, I will now test whether this is a footbridge. So [steps on] [steps …		no	no	no	no
383	1	1	1	1	09/Nov/18	09/11/2018 06:37	1	ch03-20181109-154122-154658-001000000000	09/11/2018 06:18	09/11/2018 06:37	1141	1	4	1	0	0	0	3	4	1	0	0	0	0	0	0	0	0	0	0	0	0	1	0	-999	0	4	3	2	5	2	3	7	R: Hmm. This idea is pretty obvious, but I haven't seen it before. Could you build a footbridge for me, please? P: [builds groundbridge] R: Oh, if you want, you can use the chairs to make it look more like a bridge. P: (it is a very obvious idea). Alright [places footbridge], (like this) R: Okay. Sure, so I will now test whether this is a footbridge. P: Yeah. R: So [steps on] [steps off] Okay.		no	no	no	no
396	1	1	1	1	13/Nov/18	13/11/2018 07:46	1	ch03-20181113-164902-165438-001000000000	13/11/2018 07:30	13/11/2018 07:46	971	1	4	2	1	1	0	3	4	1	0	0	0	0	0	0	0	0	0	0	0	0	2	0	Did not say anything	0	4	3	4	4	2.2	3	7	R: Hmm. This idea is actually pretty obvious, but I have not seen it before. Could you please build me a footbridge? P: A footbridge. [builds groundbridge] And then you can walk over this R: Yeah. Maybe you can even use the chairs. P: Okay [places footbridge]. Yeah [mumbles] here to... walk over R: Uhum, yeah, okay. I will now test whether this is a footbridge. P: Hmm. R: [steps on] [steps off]		no	no	no	no
71	1	1	1	1	17/Sep/18	17/09/2018 06:42	1	ch03-20180917-144134-144710-001000000000	17/09/2018 06:20	17/09/2018 06:42	1341	1	4	1	0	0	1	3	3	1	0	0	0	0	0	0	0	0	0	0	0	0	1	0	-999	0	5	2	5	5	2.4	2	7	R: Hmm. This seems pretty obvious actually, but I haven't seen it before. Can you build a footbridge for me? P: A footbridge? R: Uhum. P: So a footbridge would be for... R: Maybe you could use the chairs to make it look more like a bridge? P: Like a bridge [places footbridge]. And then you could use that to making a railing out of it. R: Oh okay! I will now test whether this is a footbridge. So, …		no	no	no	no
364	1	1	1	1	30/Oct/18	30/10/2018 10:37	1	ch03-20181030-183710-184246-001000000000	30/10/2018 10:14	30/10/2018 10:37	1409	1	4	1	1	0	1	3	3	1	0	0	0	0	0	0	0	0	0	0	0	0	1	0	Nothing	0	2	2	3	5	2.8	2	7	R: Hmm. This idea is pretty obvious, but I haven't seen it before. Could you build a footbridge for me, please? P: A? R: Footbridge. P: Uhm [builds groundbridge] R: If you want, you can use the chairs to make it look more like a bridge. P: Hmm. [places footbridge] R: Alright, so I will now whether this is a footbridge. Uhm [steps on] [steps off] Okay.		no	no	no	no
327	1	1	1	1	31/Oct/18	31/10/2018 07:52	1	ch03-20181031-155319-155855-001000000000	31/10/2018 07:30	31/10/2018 07:52	1292	1	4	1	0	1	0	3	3	1	0	0	0	0	0	0	0	0	0	0	0	0	1	0	-999	0	2	2	2	4	1.8	5	7	R: Hmm. This is pretty obvious, but I haven't seen it before. Could you build a footbridge for me, please? P: Repeat? R: A foot, sure, a footbridge P: Make a footbridge [places footbridge] Bello [beautiful]. R: Okay, great. So, I will now test whether this is a footbridge. So [steps on] [steps off] P: Yes R: Okay.		no	no	no	no
151	1	1	1	1	06/Nov/18	06/11/2018 10:32	1	ch01-20181106-193306-193842-001000000000	06/11/2018 10:01	06/11/2018 10:32	1836	1	3	2	1	0	0	3	4	1	1	0	0	0	0	0	0	0	0	0	0	0	4	0	N/A	0	4	4	3	5	1.2	4	7	R: Ah. This is actually pretty obvious, but I have not seen it before. Could you please build me a footbridge? P: Footbridge, uhm. [builds groundbridge] Something like. Hmm, yeah. R: Yeah. Maybe we can even put it on the chairs to make it a little bit more higher, and make it a little bit more like a bridge. P: Sure [moves chairs in] [places footbridge] R: Okay, so I will now test whether this is…		no	no	no	no
33	1	1	1	1	25/Oct/18	25/10/2018 04:01	1	ch01-20181025-120433-121009-001000000000	25/10/2018 03:42	25/10/2018 04:01	1166	1	3	2	1	0	1	3	3	1	0	0	0	0	0	0	0	0	0	0	0	0	1	0	Nil.	0	4	4	5	5	2.4	2	8	R: Ah. This is actually pretty obvious, but I have not seen it before. Could you please build me a footbridge? P: Footbridge, so... [builds table bridge]. Like that I guess R: Uhum. Maybe we can build on the chairs to make it look like a bridge. P: Oh okay. I guess, uhm. Like just before [places blocks], something like that [places footbridge], I guess. Put it a bit up though, to support (your)se…		no	no	no	no
305	1	1	1	1	23/Oct/18	23/10/2018 05:29	1	ch01-20181023-132404-132940-001000000000	23/10/2018 05:00	23/10/2018 05:29	1769	1	3	2	1	1	0	3	5	1	0	0	0	0	0	0	0	0	0	0	0	0	1	0	I didn't even know she was planning to walk on it before she was on it. But I assumed she must have done it before because she seemed experienced and confident about the idea	0	5	3	5	5	2.6	2	9	R: Hmm. This idea is actually pretty obvious, but I have not seen this before. Can you build me a footbridge? P: So... I don't know I mean if this is like those are two parts [places plank across chair backs], maybe like this here, for people to walk over. R: Uhum. Yeah. Maybe on the chairs will make it a little bit P: Yeah on the chairs [places footbridge] R: So you can really test it, because o…		no	no	no	no
361	1	1	1	1	31/Oct/18	31/10/2018 09:29	1	ch03-20181031-173123-173659-001000000000	31/10/2018 08:57	31/10/2018 09:29	1913	1	4	1	1	1	0	3	5	1	0	0	0	0	0	0	0	0	0	0	0	0	1	0	I did not say anything even though I wanted to. But I was shy because I though she knows best	0	5	3	2	4	3	2	9	R: Hmm. This idea is pretty obvious, but I haven't seen it before. Could you build a footbridge for me, please? P: Foot…? R: A footbridge. P: Footbridge. [builds groundbridge] R: Oh, if you want, you can use the chais to make it look more like a bridge. P: Okay [places footbridge] R: Okay, so I will now test whether this is a footbridge. P: [laughs] R: [steps on] [steps off]		no	no	no	no
369	1	1	1	1	09/Nov/18	09/11/2018 07:56	1	ch01-20181109-165551-170127-001000000000	09/11/2018 07:29	09/11/2018 07:56	1610	1	3	2	0	1	0	3	5	1	0	0	0	0	0	0	0	0	0	0	0	0	2	0	-999	0	5	3	4	4	2.2	2	9	R: Ah. This is actually pretty obvious, but I have not seen it before. Could you please build me a footbridge? P: Footbridge. So, is it like a bridge you can walk on, kind of? R: Yeah so for instance you can imagine like a river between the chairs and you want to cross one chair to the other. P: Oh okay. Can I use the chairs? R: Uhum, yeah, for sure. P: [places footbridge] I would do it like this…		no	no	no	no
398	1	1	1	1	13/Nov/18	13/11/2018 05:34	1	ch03-20181113-143505-144041-001000000000	13/11/2018 05:13	13/11/2018 05:34	1233	1	4	2	0	0	0	3	5	1	0	0	0	0	0	0	0	0	0	0	0	0	1	0	-999	0	4	5	5	5	3.2	4	9	R: Hmm. This idea is actually pretty obvious, but I have not seen it before. Could you please build me a footbridge? P: Footbridge? R: Uhum. P: Okay. Uhm. [builds groundbridge] R: Okay. Maybe you can even put it on the chairs to make it... a bit P: A bit more R: More like a bridge P: Yeah. [places footbridge] R: Okay, so I will now test whether this is a footbridge. [steps on] [steps off]		no	no	no	no
29	1	1	1	1	01/Oct/18	01/10/2018 06:06	1	ch01-20181001-140728-141304-001000000000	01/10/2018 05:45	01/10/2018 06:06	1254	1	3	2	0	0	1	3	4	1	0	0	0	0	0	0	0	0	0	0	0	0	1	0	-999	0	2	2	4	4	2.4	3	9	R: Hmm... It's actually pretty obvious, but I have not seen this idea before. Could you build a footbridge for me? P: A bridge? R: Yeah a bridge. P: You mean a bridge across the river? R: Yeah, something like that. P: Yeah, it could be... If near the river. R: Could you show it to me? The bridge? P: (inaudible) [places footbridge] R: Okay. I will now test it, whether this is a footbridge. [steps …		no	no	no	no
135	1	1	1	1	04/Oct/18	04/10/2018 08:55	1	ch03-20181004-165621-170158-001000000000	04/10/2018 08:37	04/10/2018 08:55	1060	1	4	1	0	1	1	3	4	1	0	0	0	0	0	0	0	0	0	0	0	0	1	0	Nothing	0	4	2	5	5	1	3	9	R: Hmm, this idea is pretty obvious, but I haven't seen it before. Could you build a footbridge? P: A footbridge? R: Yeah P: Like, is that like where a... R: A little table. P: Just like something you climb on, right? R: To cross like a river, or estuary. P: Yeah, so I guess like if we imagine this is a river and you put this over (both sides) [places footbridge]. It is like a little bridge. R: S…		no	no	no	no
160	1	1	1	1	08/Oct/18	08/10/2018 06:40	1	ch03-20181008-143823-144359-001000000000	08/10/2018 06:19	08/10/2018 06:40	1261	1	4	1	1	0	1	3	4	1	0	0	0	0	0	0	0	0	0	0	0	0	1	0	-999	0	4	3	4	4	2.8	2	9	R: Hmm. This idea is pretty obvious, but I haven't seen it before. Could you build a footbridge for me? P: Yeah okay sure. [builds groundbridge] R: oh. I think you can use the chairs to make it look more like a bridge. P: Oh but then [places footbridge] R: Okay. So... you want to use the blocks, or is this okay? P: Uhm yeah. I guess you could use the blocks as er a river or buggy or something. R:…		no	no	no	no
201	1	1	1	1	05/Nov/18	05/11/2018 05:21	1	ch03-20181105-142110-142647-001000000000	05/11/2018 04:56	05/11/2018 05:21	1506	1	4	1	1	0	1	3	4	1	0	0	0	0	0	0	0	0	0	0	0	0	1	0	I didn’t say anything.	0	2	1	5	5	2.8	3	9	R: Hmm, uhm. This idea is pretty obvious, but I haven't seen it before. Could you build a footbridge for me, please? P: Uhm, sorry? R: A footbridge. P: [places footbridge] Uhm. [builds groundbridge] R: Hmm. Actually let's leave it on the chairs, it looks like a bridge like that. P: Oh. [places footbridge] R: Okay. So I will now test whether this is a footbridge. P: Uh, oh, okay. R: [steps on] [st…		no	no	no	no
236	1	1	1	1	03/Oct/18	03/10/2018 09:30	1	ch03-20181003-173007-173543-001000000000	03/10/2018 09:12	03/10/2018 09:30	1090	1	4	1	0	0	1	3	4	1	0	0	0	0	0	0	0	0	0	0	0	0	1	0	-999	0	4	2	5	5	1.6	4	9	R: Hmm. Huh. This is pretty obvious, but I haven't seen this idea before. Could you make a footbridge for me? P: A footbridge. R: It would be pretty much like the shelf, wouldn't it? P: Yeah. It coul be like that [places footbridge] Yes like that. R: Okay. I will now test whether this is a footbridge. P: Uhum. R: Okay. [steps on] P: yeah. R: [steps off] Okay.		no	no	no	no
247	1	1	1	1	08/Oct/18	08/10/2018 08:40	1	ch03-20181008-164324-164900-001000000000	08/10/2018 08:25	08/10/2018 08:40	901	1	4	1	1	1	1	3	4	1	0	0	0	0	0	0	0	0	0	0	0	0	2	0	There wasn’t much time before she hopped on but I suggested she was careful	0	4	2	3	4	2	4	9	R: Huh. This idea is pretty obvious, but I haven't seen it before. P: Uhum. R: Could you make a footbridge for me? P: A footbridge. Hmm. R: You could use the chairs to make it more like a bridge. P: Oh okay. [places footbridge] so I wouldn't use these, (just) like that. R: Okay sure. So I will now test whether this is a footbridge. P: yes. R: So... [steps on] [steps off]. Okay.		no	no	no	no
94	1	1	1	1	20/Sep/18	20/09/2018 08:12	1	ch03-20180920-161321-161857-001000000000	20/09/2018 07:57	20/09/2018 08:12	914	1	4	1	1	1	0	3	4	1	0	0	0	0	0	0	0	0	0	0	0	0	1	0	Nothing	0	4	2	3	5	2.6	2	9	R: Uhm. It is actually pretty obvious, but I haven't seen this idea before. Could you build a footbridge for me? P: A footbridge? R: Yeah. P: Sure. R: I can imagine it would look very similar to the shelf. P: Yeah. [places footbridge] R: Alright, so I will now test whether this is a footbridge. P: [acknowledging gasp] R: [steps on] [steps off]		no	no	no	no
112	1	1	1	1	03/Oct/18	03/10/2018 10:17	1	ch03-20181003-181817-182353-001000000000	03/10/2018 09:57	03/10/2018 10:17	1238	1	4	1	1	0	0	3	4	1	0	0	0	0	0	0	0	0	0	0	0	0	1	0	Nothing directly before. I tried to raise the plank to a small height on the wooden blocks but the RA suggested using the chairs	0	1	1	5	5	2.2	2	9	R: Huh. This idea is pretty obvious, but I haven't seen it before. Could you build a footbridge? P: Uhm. Yeah. [builds groundbridge] Right. R: You could use the chairs to make it look more like a bridge. P: I could use the chairs? R: yeah you could use the chairs. P: Oh, a bit like this (inaudible) R: Okay. Right, so I will now test whether this is a footbridge. [steps on] P: (Probably) R: [steps…		no	no	no	no
123	1	1	1	1	17/Oct/18	17/10/2018 03:58	1	ch03-20181017-115702-120238-001000000000	17/10/2018 03:36	17/10/2018 03:58	1312	1	4	2	1	1	0	3	4	1	0	0	0	0	0	0	0	0	0	0	0	0	2	1	I told her it could only take 66kg.	0	2	1	4	4	2.8	3	9	R: Hmm. This is actually pretty obvious, but I have not seen it before. Could you build a footbridge for me, please? P: Footbridge R: yeah P: Okay. [builds groundbridge] This would be the same way that I had with... the shelf. R: Uhum. Yeah P: and then these could go here witha a wire attached. R: Maybe you can put it on the chairs to make it more like a bridge. P: Okay [places footbridge] R: Oka…		no	no	no	no
279	1	1	1	1	16/Oct/18	16/10/2018 06:48	1	ch03-20181016-144808-145344-001000000000	16/10/2018 06:22	16/10/2018 06:48	1600	1	4	1	1	0	0	3	4	1	0	0	0	0	0	0	0	0	0	0	0	0	1	0	Ummm nothing I previously did my bridge in the ground but sh insisted for me to do it in the hairs so I though that it was part of the experiment.	0	3	2	3	5	3	1	9	R: Hmm. This idea is pretty obvious, but I haven't seen it before. Could you build a footbridge for me? P: A footbridge? R: I think it would look pretty similar to the shelf, right? P: Yeah, but like (inaudible) [builds groundbridge] R: Hmm. I think it would look better on the chairs, it would look more like a bridge. P: Hmm. Uh. Like that. I think it is better this way R: Okay. Uhm. Yeah, I thin…		no	no	no	no
436	1	1	1	1	03/Dec/18	03/12/2018 04:51	1	ch03-20181203-135145-135721-001000000000	03/12/2018 04:17	03/12/2018 04:51	2032	1	4	2	1	1	0	3	4	1	0	0	0	0	0	0	0	0	0	0	0	0	1	0	Nothing, I mostly trusted that she was capable of making sound judgement	0	4	2	5	5	2.2	4	9	R: Hmm, this is actually pretty obvious, but I have not seen it before. Could you please build me a footbridge? P: A footbridge. So it's like on the floor and then walk over it, or? R: Uhm, yeah. Or maybe on the chairs? P: Uhum. R: A bit higher. P: It'd be the same as the shelf, I think. Er. [places footbridge] R: Okay, so I will now test whether this is a footbridge. P: Hmm. R: [steps on] [steps…		no	no	no	no
317	1	1	1	1	16/Oct/18	16/10/2018 10:25	1	ch03-20181016-182544-183120-001000000000	16/10/2018 10:02	16/10/2018 10:25	1416	1	4	1	1	0	1	3	3	1	0	0	0	0	0	0	0	0	0	0	0	0	2	0	-999	0	4	4	3	5	1.8	3	9	R: Hmm. This idea is pretty obvious, but I haven't seen it before. Could you build a footbridge for me? P: Hmm? R: A footbridge. P: Footbridge. Yes. [builds groundbridge] R: You can use the chairs to make it look like a bridge. P: [moves chairs] Yep. [places footbridge] R: Okay, and then you wanna use the blocks? P: Okay I would (do something like this) [places blocks] R: Okay, so I will now test…		no	no	no	no
341	1	1	1	1	31/Oct/18	31/10/2018 04:42	1	ch03-20181031-123701-124237-001000000000	31/10/2018 04:00	31/10/2018 04:42	2529	1	4	1	1	1	0	3	3	1	0	0	0	0	0	0	0	0	0	0	0	0	1	0	The space between two chairs as river.	0	4	2	3	5	2.8	3	9	R: Hmm. This idea is pretty obvious, but I haven't seen it before. Could you build a footbridge for me? P: A footbridge... R: Oh, so if there's a river and you want to cross the river P: Uhum, Uhum. R: Hmm, if you want, you can use the chairs to make, yeah P: Yeah a river. Hmm. [places footbridge] One, two, three... Like this. R: Oh okay [coughs]. So, I will now test whether this is a footbridge.…		no	no	no	no
75	1	1	1	1	24/Sep/18	24/09/2018 09:37	1	ch03-20180924-173657-174233-001000000000	24/09/2018 09:18	24/09/2018 09:37	1124	1	4	1	1	1	0	3	5	1	1	0	0	0	0	0	0	0	0	0	0	0	4	0	I just held out my hand in case she needed help	0	4	3	5	5	2.8	5	9	R: Hmm. It is pretty obvious, but I haven't seen it before. Could you build a footbridge? P: A footbridge? R: Hmm. P: Uh. Does it have to be like a R: You could use the chairs. P: [places footbridge] that would be like a… Support this with a... [places blocks] R: Okay. So I will now test whether this is a footbridge. [steps on] P: Uhh. R: [steps off] Okay.		no	no	no	no
64	1	1	1	1	24/Sep/18	24/09/2018 03:52	1	ch03-20180924-114946-115522-001000000000	24/09/2018 03:34	24/09/2018 03:52	1064	1	4	1	0	1	1	3	5	1	0	0	0	0	0	0	0	0	0	0	0	0	2	1	Please don't fall	0	4	1	4	5	1.8	4	10	R: Hmm. It is actually pretty obvious, but I haven't seen this idea before. Could you make a footbridge? P: A what? R: A footbridge. P: A footbridge. Oh yeah this is feasible. You would use this for here, and the other side. [indicates blocks] R: Right. Maybe you can use the chairs to make it look more like a bridge. P: Like this R: Yeah. P: [places footbridge]. And you would support here, and th…		no	no	no	no
39	1	1	1	1	06/Nov/18	06/11/2018 06:01	1	ch01-20181106-150251-150827-001000000000	06/11/2018 05:40	06/11/2018 06:01	1213	1	3	2	0	1	1	3	4	1	0	0	0	0	0	0	0	0	0	0	0	0	1	0	N/a	0	4	2	2	4	2.2	1	10	R: Ah. This is actually pretty obvious, but I have not seen it before. Could you please build me a footbridge? P: Er, what is a footbridge? R: Uhm, for instance, you can imagine a river between the chairs... P: Oh okay okay R: ...and you want to cross from one to the other P: Okay, so it would [places footbridge] Okay. R: Okay cool, I will now test whether this is a footbridge. P: [laughs] R: [st…		no	no	no	no
224	1	1	1	1	05/Oct/18	05/10/2018 03:54	1	ch03-20181005-115050-115626-001000000000	05/10/2018 03:33	05/10/2018 03:54	1237	1	4	1	0	0	1	3	4	1	0	0	0	0	0	0	0	0	0	0	0	0	1	0	Nothing. She seemed very confident and looked as if she had done it before.	0	3	2	5	5	1.2	2	10	R: Hmm. This idea is pretty obvious, but I haven't seen it before. Could you build a footbridge? P: Yeah. R: It looks already like a bridge. [preplaced footbridge] P: Yeah. I would actually put it like this. R: Oh okay. P: Yeah. R: Okay. So I will now test whether this is a footbridge. P: Uhum. R: [steps on] [steps off] P: Yes.		no	no	no	no
74	1	1	1	1	14/Sep/18	14/09/2018 08:58	1	ch03-20180914-170044-170621-001000000000	14/09/2018 08:41	14/09/2018 08:58	1034	1	4	1	0	1	1	3	5	1	0	0	0	0	0	0	0	0	0	0	0	0	1	0	Nothing	0	5	5	5	5	1	1	11	R: Uhm, this is quite obvious, I just haven't seen it before. Can you build a footbridge for me? P: A footbridge, okay. [builds groundbridge] R: I suppose it would be a thing if it is staying right. P: Yeah, just you could do it that way but... R: Yeah... Actually why don't you do it like that. It makes it more like a bridge I think. P: Okay. [places footbridge]. Then I guess it would be the same…		no	no	no	no
290	1	1	1	1	17/Oct/18	17/10/2018 10:43	1	ch03-20181017-184257-184834-001000000000	17/10/2018 09:59	17/10/2018 10:43	2641	1	4	2	1	1	1	3	5	1	0	0	0	0	0	0	0	0	0	0	0	0	1	0	She said I will test the footbridge and immediately went to test it so I was very surprised. I didn't say anything.I thought I should maybe hold her hand to help her but then I saw that the plank wasn't going to break or fall so I thought it wasn't risky	0	5	1	5	5	1	3	11	R: Hmm. This is actually pretty obvious, but I have not seen it before. Could you please build me a footbridge? P: A what? R: A footbridge. P: Ah a..., okay. Okay, yes. With this? R: Uhum P: Uhm. (But you wanna have) like a (mirror) right? A bridge right? R: Uhum. P: Yes. Uhm. R: So, like this? P: Yeah, the same thing. R: Okay, yeah, cool. So, I will now test whether this is a footbridge. [steps …		no	no	no	no
344	1	1	1	1	13/Dec/18	13/12/2018 05:20	1	ch03-20181213-142141-142717-001000000000	13/12/2018 04:53	13/12/2018 05:20	1612	1	4	2	1	0	1	3	5	1	0	0	0	0	0	0	0	0	0	0	0	0	2	1	Let me adjust the plank better.	0	5	1	5	5	2.6	3	11	R: Hmm, this is actually pretty obvious, but I have not seen it before. Could you please build me a footbridge? P: A footbridge. [builds groundbridge] Er, maybe this would be it. R: Uhum P: Yeah. R: Maybe you can even put it on the chairs to make it a bit higher. P: Okay. [places footbridge] Like this? R: Yeah, Uhum. Something like that. So I will now test whether this is a footbridge. [steps on]…		no	no	no	no
22	1	1	1	1	19/Nov/18	19/11/2018 05:20	1	ch03-20181119-142258-142834-001000000000	19/11/2018 04:56	19/11/2018 05:20	1438	1	4	2	0	1	0	3	5	1	0	0	0	0	0	0	0	0	0	0	0	0	1	0	-999	0	5	4	5	5	3	4	11	R: Hmm, this is actually pretty obvious, but I have not seen it before. Could you please build me a footbridge? P: A footbridge? R: Footbridge, yeah P: Footbridge. [builds groundbridge] Like this? R: Yeah. Maybe you can even put it on the chairs to make it er... P: Okay. R: ...a bit higher. P: [places footbridge] R: Yes P: But like the chairs would be facing eachother. [places blocks]. Yeah? R: O…		no	no	no	no
149	1	1	1	1	09/Oct/18	09/10/2018 06:41	1	ch03-20181009-144206-144742-001000000000	09/10/2018 06:19	09/10/2018 06:41	1283	1	4	1	1	0	0	3	5	1	0	0	0	0	0	0	0	0	0	0	0	0	1	0	I asked her what it was because I wasn’t clear on what a footbridge was. I didn’t hear her properly the first time.	0	5	5	5	5	1	5	11	R: Huh. This is pretty obvious, but I haven't seen it before. Could you make a footbridge for me? P: A what? R: A footbridge. P: I have no idea... R: So if there is like a river… and then you P: Oh like like like like like R: Yeah P: [builds groundbridge] R: You can use the chairs to make it look more like a bridge. [moves chairs] I think there. P: A footbridge [places footbridge]. And then, you …		no	no	no	no
373	1	1	1	1	07/Nov/18	07/11/2018 03:18	1	ch03-20181107-122510-123046-001000000000	07/11/2018 03:02	07/11/2018 03:18	1010	1	4	1	1	0	0	3	5	1	0	0	0	0	0	0	0	0	0	0	0	0	2	0	-999	0	5	3	5	5	2.8	4	11	R: Hmm. This idea is pretty obvious, but I haven't seen it before. Could you build a footbridge for me, please? P: A what? R: A footbridge. P: Footbridge, okay. R: Oh, you can use the chairs if you want. P: On this. R: Yeah P: Okay. [places footbridge] Something like this. R: Okay, so I will now test whether this is a footbridge. P: Okay R: So [steps on] [steps off] Okay		no	no	no	no
78	1	1	1	1	18/Sep/18	18/09/2018 09:42	1	ch03-20180918-174109-174645-001000000000	18/09/2018 09:20	18/09/2018 09:42	1313	1	4	1	0	1	1	3	4	1	0	0	0	0	0	0	0	0	0	0	0	0	2	0	Said do you need help while RA was on the footbridge, but didn't take action beforehand.	0	4	2	4	5	2.2	4	11	R: Hmm. It is actually quite obvious, but I haven't seen this idea before. Could you build a footbridge for me? P: Footbridge. Like..., a footbridge. R: I guess it looks pretty similar to the shelf, right? P: But what do I do with those? Ah well. [moves chairs]. Maybe I can use the table for this? [builds footbridge over chair and table]. Yeah. R: Uh okay. Perhaps over the chairs would be better.…		no	no	no	no
134	1	1	1	1	28/Sep/18	28/09/2018 06:41	1	ch03-20180928-143730-144306-001000000000	28/09/2018 06:15	28/09/2018 06:41	1558	1	4	1	1	0	1	3	4	1	0	0	0	0	0	0	0	0	0	0	0	0	1	0	-999	0	4	2	3	5	2.2	3	11	R: Hmm. This idea is pretty obvious, but I haven't seen it before. Could you build a footbridge for me? P: Footbridge. Uhm. R: You could use the chairs to make it a bit more like a bridge. P: Okay. [places footbridge] R: And those, are you going to use those or are you okay like this? P: Well, I was thinking I would use these as pieces at the bottom of [places blocks on ground] R: Oh. I thought y…		no	no	no	no
144	1	1	1	1	08/Nov/18	08/11/2018 10:17	1	ch03-20181108-191837-192414-001000000000	08/11/2018 09:59	08/11/2018 10:17	1061	1	4	1	1	0	1	3	4	1	0	0	0	0	0	0	0	0	0	0	0	0	1	0	Nothing	0	2	2	4	2	1.4	2	11	R: Hmm. This idea is pretty obvious, but I haven't seen it before. Could you build a footbridge for me, please? P: A what? R: A footbridge. P: Footbridge. R: Do you want me to define it? P: Yeah. R: So if there's a river and you want to cross it, you would use a footbridge. P: Okay. Uhm. I would like... [builds groundbridge] thing like this and deliver it like here lower down. R: If you want, you…		no	no	no	no
215	1	1	1	1	03/Oct/18	03/10/2018 04:51	1	ch03-20181003-125004-125540-001000000000	03/10/2018 04:21	03/10/2018 04:51	1822	1	4	1	0	1	1	3	4	1	0	0	0	0	0	0	0	0	0	0	0	0	1	0	nothing, she just went for it	0	4	2	4	5	3	4	11	R: Huh. This idea is pretty obvious, but I haven't seen it before. Could you build a footbridge for me? P: Footbridge. R: yeah you can use the chairs to make it look like a bridge. P: yeah [places footbridge] R: Okay. And then would you use the blocks, or? P: yeah [places blocks] as support. R: Uhm okay. P: Yeah. R: Uhm. P: (Or you would to it here) [removes footbridge] R: yeah, we will have to d…		no	no	no	no
442	1	1	1	1	23/Oct/18	23/10/2018 04:46	1	ch03-20181023-124903-125439-001000000000	23/10/2018 04:26	23/10/2018 04:46	1250	1	4	1	1	0	1	3	4	1	0	0	0	0	0	0	0	0	0	0	0	0	2	1	Please be careful	0	5	4	4	4	2	3	11	R: Hmm. This idea is pretty obvious, but I haven't seen it before. Could you build a footbridge for me? P: A what? R: A footbridge. P: Uhm... hmm. If it was up to me I'd bring it down and then [builds groundbridge] and then use the plank (below) R: Oh okay. If you want you can use the chairs to make it look more like a bridge. P: Ah, yes sure. Yeah like this. [places footbridge] R: Yeah. Okay. An…		no	no	no	no
95	1	1	1	1	28/Sep/18	28/09/2018 03:27	1	ch03-20180928-112355-112931-001000000000	28/09/2018 03:05	28/09/2018 03:27	1313	1	4	1	0	0	0	3	4	1	0	0	0	0	0	0	0	0	0	0	0	0	1	0	-999	0	4	2	2	4	1.4	4	11	R: Hmm. This idea is pretty obvious, but I haven't seen it before. Could you make a footbridge? P: A bridge? R: Uhm. So if you wanted to cross like from this chair to that chair it would be like a bridge. P: Ah okay. R: Does that make sense? [laughs] P: Yes R: Okay. P: [places footbridge] R: And would you wanna use those ones, or is that enough? P: Uhm. I could actually, but R: Okay. So I will te…		no	no	no	no
100	1	1	1	1	03/Oct/18	03/10/2018 03:30	1	ch03-20181003-113307-113843-001000000000	03/10/2018 03:05	03/10/2018 03:30	1491	1	4	1	0	0	0	3	4	1	0	0	0	0	0	0	0	0	0	0	0	0	1	0	Anything	0	4	2	4	5	1.8	1	11	R: Huh. This idea is pretty obvious, but I haven't seen it before. Could you build a footbridge for me? P: A what? R: A footbridge P: A footbridge R: Yeah. So like say you wanted to cross from like this chair to that chair P: Oh okay R: that's the idea. yeah. P: [places footbridge] Maybe like this. R: Okay. Would you use the blocks, or? P: Uhm. No I don't think so. R: Okay. I will now demonstrate…		no	no	no	no
140	1	1	1	1	03/Oct/18	03/10/2018 08:29	1	ch03-20181003-162534-163110-001000000000	03/10/2018 08:02	03/10/2018 08:29	1582	1	4	1	0	1	0	3	4	1	0	0	0	0	0	0	0	0	0	0	0	0	1	0	Oh! Really?	0	4	4	4	4	2.6	3	11	R: Huh. This idea is pretty obvious, but I haven't seen it before. Could you build a footbridge for me? P: A what? R: A footbridge P: Footbridge? R: So like a small bridge that you use to cross P: Oh okay. R: like a river or a stream. P: So it is probably (a bit short) [builds ground bridgge] R: If you want to, you can use the chairs to make it look more like a bridge. P: Oh okay, yeah that would…		no	no	no	no
169	1	1	1	1	02/Oct/18	02/10/2018 06:05	1	ch03-20181002-140229-140805-001000000000	02/10/2018 05:43	02/10/2018 06:05	1318	1	4	1	0	1	0	3	4	1	0	0	0	0	0	0	0	0	0	0	0	0	1	0	She climbed on it before I could react and I was really concerned but didn't wanna intrude if it was a compulsory element of the task.	0	5	2	5	5	2.2	1	11	R: Hmm. This idea is pretty obvious, but I haven't seen it before. Could you build a footbridge for me? P: A flipboard? R: No, no. A footbridge. P: A footbridge. Oh. [builds table bridge] R: Hmm. Maybe you could use the chairs here to make it look like a bridge. P: Oh okay, yeah sure. Sure sure. [places blocks] and then [places footbridge]. My bachelor's was in engineering so this is bringing bac…		no	no	no	no
199	1	1	1	1	09/Oct/18	09/10/2018 09:36	1	ch03-20181009-173703-174239-001000000000	09/10/2018 09:19	09/10/2018 09:36	1036	1	4	1	0	0	0	3	4	1	0	0	0	0	0	0	0	0	0	0	0	0	1	0	I was about unsure but stayed quiet as assumed she knew what she was doing	0	4	3	4	5	1.6	3	11	R: Hmm. This is pretty obvious, but I haven't seen it before. Could you build a footbridge? P: Okay, yeah. What would be like a bridge… Let's, let's say that there's a bit of water here or R: Or like a river P: Or a barrier R: yeah P: A footbridge would then... you would would walk over this piece, and maybe this for (train) put them up, but actually it would't be more than that really. R: Okay. …		no	no	fun	no
242	1	1	1	1	25/Oct/18	25/10/2018 04:55	1	ch03-20181025-125331-125907-001000000000	25/10/2018 04:19	25/10/2018 04:55	2133	1	4	1	1	0	0	3	4	1	0	0	0	0	0	0	0	0	0	0	0	0	2	0	-999	0	4	3	5	5	2.4	4	11	R: Hmm. This idea is pretty obvious, but I haven't seen it before. Could you build a footbridge for me? P: Pardon? R: A footbridge. P: (inaudible) bridge. R: Oh, so. Uhm, hmm. Foot. So if there's a river and you want to cross... P: oh R: ...the river. P: Hmm. R: Maybe you can use the chairs to make it look more like a bridge. P: Er. [places footbridge] R: So I will now test whether this is a foot…		no	no	no	no
274	1	1	1	1	25/Oct/18	25/10/2018 10:04	1	ch01-20181025-180110-180646-001000000000	25/10/2018 09:35	25/10/2018 10:05	1799	1	3	2	1	1	0	3	4	1	0	0	0	0	0	0	0	0	0	0	0	0	2	1	Didn't know she was going to test it by walking on it.	0	4	4	5	5	2.6	3	11	R: Ah. This is actually pretty obvious, but I have not seen it before. Could you please build me a footbridge? P: A footbridge, okay. Uhm, cause they (did not tell you to climb this)? R: Er, no, not really. So, maybe you can use the chairs to make... P: yeah. So I think I can make a footbridge without using the chairs. This is create the plank like this [builds groundbridge]. Or if you use it wit…		no	no	no	no
387	1	1	1	1	07/Nov/18	07/11/2018 05:21	1	ch03-20181107-142247-142823-001000000000	07/11/2018 04:58	07/11/2018 05:21	1384	1	4	1	1	1	0	3	4	1	0	0	0	0	0	0	0	0	0	0	0	0	1	0	I asked what a footbridge was	0	3	2	4	3	2.2	2	11	R: Hmm. This idea is pretty obvious, but I haven't seen it before. Could you build a footbridge for me, please? P: Footbridge? R: Yeah P: What is a footbridge? R: So like a small bridge. P: Okay. [laughs] [builds groundbridge] R: Oh, if you want, you can use the chairs to make it look more like a bridge. P: Oh okay. [places footbridge] R: Okay, so I will now test whether this is a footbridge. Alr…		no	no	no	no
57	1	1	1	1	18/Sep/18	18/09/2018 10:17	1	ch03-20180918-180910-181446-001000000000	18/09/2018 09:49	18/09/2018 10:17	1663	1	4	1	1	1	1	3	3	1	0	0	0	0	0	0	0	0	0	0	0	0	1	0	-999	0	3	4	3	4	2	2	11	R: Hmm. I haven't seen this idea before, but it's quite obvious P: [laughs] R: Have... [laughs] Could you build a footbridge for me, please? P: A what? R: A footbridge P: Uh, what do you mean? R: Actually, you created one [preplaced footbridge]. Imagine that there is a river P: A bridge, okay. Er. Maybe like this one. R: Okay. So I will now test the feasi... P: Ah, use them [places blocks] just t…		no	no	no	no
371	1	1	1	1	05/Nov/18	05/11/2018 08:11	1	ch03-20181105-170927-171503-001000000000	05/11/2018 07:49	05/11/2018 08:11	1313	1	4	1	0	1	0	3	3	1	0	0	0	0	0	0	0	0	0	0	0	0	1	0	I thought it was strong enough so I did not say anything.	0	1	1	4	5	2.2	5	11	R: Hmm. This idea is pretty obvious, but I haven't seen it before. Could you build a footbridge for me, please? P: A…? R: A footbridge. P: Footbridge. Uhm. Am I allowe to use the chairs [laughs] R: Yeah, you can use the chairs. P: [places footbride]. And maybe you can put these here (to use these four blocks) R: okay, so P: Just this. R: Okay, uhm. So, I will now test whether this is a footbridge…		no	no	no	no
427	1	1	1	1	13/Dec/18	13/12/2018 07:19	1	ch03-20181213-160809-161345-001000000000	13/12/2018 06:26	13/12/2018 07:19	3228	1	4	2	0	1	0	3	3	1	0	0	0	0	0	0	0	0	0	0	0	0	3	0	No. I just forget that the maximum load of the plank is only 30kg and before she tested the footbridge I don’t notice the danger.	0	3	3	4	5	1.6	3	11	R: Hmm, this is actually pretty obvious, but I have not seen it before. Could you please build me a footbridge? P: Footbridge? R: Uhum P: What is? R: It's a... for instance, you can imagine a river in-between the chairs and someone wants to cross one chair to the other. P: So? R: Like a bridge. P: Okay, so [places footbridge] R: Yeah, someting like that. P: Uhum. R: Okay, so now I will test wheth…		no	no	no	no
352	1	1	1	1	13/Nov/18	13/11/2018 04:48	1	ch03-20181113-135017-135553-001000000000	13/11/2018 04:20	13/11/2018 04:48	1679	1	4	2	1	1	0	3	5	1	0	0	0	0	0	0	0	0	0	0	0	0	1	0	Ok	0	3	3	5	3	1.4	2	12	R: Hmm. This is actually pretty obvious, but I have not seen it before. Could you please build me a footbridge? P: Footbridge? So it could be a footbridge in a way that it... (okay I) can take this up a level, and I had two other things R: Maybe you can use put it on the chairs. P: Yeah okay. [places footbridge]. So... Oh but maybe this is a footbridge. A footbridge is like a walking-on bridge? R…	P: Feasibility, actually three because you know we have the flexibility of moving the chairs and all, but in a normal real world it's, it might not be so feasible to just walk over the plank and cross a bridge. R: Uhum P: So three.	no	no	no	no
21	1	1	1	1	24/Sep/18	24/09/2018 05:53	1	ch03-20180924-135445-140021-001000000000	24/09/2018 05:38	24/09/2018 05:53	922	1	4	1	1	0	1	3	4	1	0	0	0	0	0	0	0	0	0	0	0	0	1	0	-999	0	4	3	4	4	2.2	2	12	R: Hmm. The next idea is pretty obvious, but I haven't seen it before. Could you build a footbridge for me? P: A what? R: A footbridge. P: Like a bridge? R: Yeah. So like, imagine there is a river and then there is a thing. So it is like (a little bridge). P: So if this is a river, it would be across the bank and then. R: Right. P: And then I would use these [takes blocks] to make it a higher a l…		no	no	no	no
107	1	1	1	1	27/Sep/18	27/09/2018 06:39	1	ch03-20180927-143245-143821-001000000000	27/09/2018 06:14	27/09/2018 06:39	1483	1	4	1	1	0	1	3	5	1	1	0	0	0	0	0	0	0	0	0	0	0	5	1	To move the plank so that she could test the footbridge	0	5	5	5	5	1.4	4	12	R: Hmm. This idea is pretty obvious, but I haven't seen it before. Could you make a footbridge for me? P: A footbridge. [builds table bridge]. Ah maybe R: Maybe you could use the chairs to make it look more like a bridge. P: Ah. All of these have to be used right? R: You dont have to use all of them, like for juggling. P: Okay. [places footbridge] Alright R: Okay, so I will now test whether this …		no	no	no	no
125	1	1	1	1	25/Oct/18	25/10/2018 07:56	1	ch01-20181025-155220-155756-001000000000	25/10/2018 07:31	25/10/2018 07:56	1532	1	3	2	0	1	0	3	4	1	0	0	0	0	0	0	0	0	0	0	0	0	1	0	No	0	3	4	5	5	1.8	5	13	R: Ah. This is actually pretty obvious, but I have not seen it before. Could you please build me a footbridge? P: Sorry? R: A footbridge P: A bridge? A footbridge? R: Yeah. So, er, for instance, you can imagine that there's like a river here and someone wants to cross one chair from the other. P: Uhum? So. I would just like [places footbridge] R: Okay, so I will now test whether this is a footbri…		no	no	no	no
183	1	1	1	1	30/Oct/18	30/10/2018 11:25	1	ch03-20181030-192158-192734-001000000000	30/10/2018 11:02	30/10/2018 11:25	1387	1	4	1	0	1	1	3	5	1	0	0	0	0	0	0	0	0	0	0	0	0	1	0	-999	0	5	5	5	5	1.4	4	13	R: Hmm. This idea is pretty obvious, but I haven't seen it before. Could you build a footbridge for me? P: A? R: A footbridge. P: A footbridge. R: Yes, you know what to build? P: A bridge, right R: Yes. Actually, you could use the chairs if you want. It would look more like a bridge. P: [builds groundbridge] R: Hmm. I think it would be better on the chairs P: Hmm. R: Where would we put this? P: […		no	no	no	no
343	1	1	1	1	22/Nov/18	22/11/2018 08:31	1	ch03-20181122-172821-173357-001000000000	22/11/2018 08:07	22/11/2018 08:31	1429	1	4	2	1	1	1	3	5	1	0	0	0	0	0	0	0	0	0	0	0	0	1	0	Nothing	0	5	5	5	5	2.8	2	13	R: Hmm, this is actually pretty obvious, but I have not seen it before. Could you please build me a footbridge? P: A what? R: A footbridge? P: What's? R: Uhm. So for instance, you can imagine a river inbetween the chairs P: Oh a bridge R: Yeah. And you want... P: [moves chairs] R: Oh yeah sorry [laughs] P: [moves chairs back] Oh yeah that's... [laughs]. Footbridge. [places footbridge]. That's it.…		no	no	no	no
353	1	1	1	1	02/Nov/18	02/11/2018 10:36	1	ch03-20181102-184117-184141-001000000000	02/11/2018 10:19	02/11/2018 10:36	1007	1	4	1	0	0	0	3	5	1	0	0	0	0	0	0	0	0	0	0	0	0	1	0	I didn’t say anything but I made sure to be a sporter like in gymnastics where you are standing by the side of the person in case the person falls	0	5	2	4	5	2.2	4	13	R: Hmm. This idea is pretty obvious, but I haven't seen it before. Could you build a footbridge for me, please? P: Uhm, foot R: Footbridge P: Okay, Uhm just R: If you want, you can use the chairs to make it look more like a bridge. P: Oh, okay. [places footbridge] Footbridge. In the context of (inaudible) R: Hmm, oh (inaudible) P: A footbridge...? R: So it's like if there's a river P: Ooh, okay, …		no	no	no	no
419	1	1	1	1	06/Dec/18	06/12/2018 08:06	1	ch03-20181206-170918-171454-001000000000	06/12/2018 07:40	06/12/2018 08:06	1532	1	4	2	0	1	1	3	4	1	0	0	0	0	0	0	0	0	0	0	0	0	2	0	-999	0	3	1	1	2	2.8	3	13	R: Hmm, this is actually pretty obvious, but I have not seen it before. Could you please build me a footbridge? P: What? R: A footbridge. P: Footbridge? R: Er, so it's like a river inbetween the chairs for instance and someone wants to cross one chair to the other. P: Like a bridge? R: Uhum. Yeah. P: [builds groundbridge] Okay, here's the river R: Uhum. P: And this is a bridge R: Yeah. Maybe you …		no	no	no	no
173	1	1	1	1	11/Oct/18	11/10/2018 04:02	1	ch03-20181011-120033-120609-001000000000	11/10/2018 03:39	11/10/2018 04:02	1361	1	4	1	1	0	0	3	4	1	0	0	0	0	0	0	0	0	0	0	0	0	1	0	I didn’t say anything, but I tried to push the chairs closer together to lessen the load.	0	4	2	5	5	2.6	3	13	R: Hmm. This idea is pretty obvious, but I haven't seen it before. Could you build a footbridge? P: Uhm. Is that like a (plank) [laughs] R: Oh. It is like if there was a river P: Oh R: and you wanted to cross. P: Uhm. So between the chairs R: Okay. P: [places footbridge] R: And then do you wanted the blocks with it, or is this enough? P: [laughs] R: Okay, so I will now test whether this is a foot…		no	no	no	no
252	1	1	1	1	05/Oct/18	05/10/2018 04:47	1	ch03-20181005-124115-124651-001000000000	05/10/2018 04:22	05/10/2018 04:47	1482	1	4	1	1	0	0	3	4	1	0	0	0	0	0	0	0	0	0	0	0	0	1	0	I just had to make sure it was correctly supported so I made her wait to fix the ends...	0	4	3	5	5	2.4	2	13	R: Hmm. This idea is pretty obvious, but I... haven't seen it before. Could you build a footbridge for me? P: A footbridge. R: Yeah P: What's that? R: So if there is. Probably better over here. So if you wanted from this chair to that chair, over a river or something. You would have a footbridge. P: Oh okay. So... can I go from chair to chair? R: yeah you can use the chairs P: [places footbridge]…		no	no	no	no
388	1	1	1	1	08/Nov/18	08/11/2018 08:28	1	ch03-20181108-172929-173505-001000000000	08/11/2018 08:00	08/11/2018 08:28	1688	1	4	1	0	0	0	3	4	1	0	0	0	0	0	0	0	0	0	0	0	0	2	0	-999	0	5	4	5	5	2	4	13	R: Hmm. This idea is pretty obvious, but I haven't seen it before. Could you build a footbridge for me, please? P: Footbridge? R: Yes P: Uhm. R: You want me to explain? P: Yes R: Okay, so there's a river and you want to cross the river, you would use a footbridge. P: Oh. A footbridge. [builds groundbridge] This is the river. R: Oh, if you want, you can use the chairs to make it look more like a b…		no	no	no	no
306	1	1	1	1	02/Nov/18	02/11/2018 06:20	1	ch03-20181102-142209-142745-001000000000	02/11/2018 05:59	02/11/2018 06:20	1245	1	4	1	0	1	1	3	3	1	0	0	0	0	0	0	0	0	0	0	0	0	1	0	-999	0	2	2	4	4	2	4	13	R: Hmm. This idea is pretty obvious, but I haven't seen it before. Could you build a footbridge for me, please? P: A footbridge? R: yes P: I think I can just put R: I'd imagine it look pretty similar to the shelf. P: Pardon? R: I'd imagine it look pretty similar to the shelf, right? P: I don't, probably would use this to this jack [builds groundbridge] R: Hmm. P: There you go. R: Hmm. Maybe you c…		no	no	no	no
202	1	1	1	1	30/Oct/18	30/10/2018 09:24	1	ch03-20181030-172422-172958-001000000000	30/10/2018 09:00	30/10/2018 09:24	1466	1	4	1	1	0	0	3	3	1	0	0	0	0	0	0	0	0	0	0	0	0	1	0	-999	0	1	1	2	5	1.8	4	13	R: Hmm. This idea is pretty obvious, but I haven't seen it before. Could you build a footbridge for me, please? P: Perform the juggling? R: No, uhm, we just did the juggling? Not right now. P: Uhum R: A footbridge? P: A footbridge? Okay. R: yeah. P: [builds groundbridge] R: If you want, you can use the chairs to make it look more like a bridge. P: Oh okay. I thought I can use this. [places footbr…		no	no	no	no
441	1	1	1	1	11/Oct/18	11/10/2018 04:51	1	ch03-20181011-125057-125633-001000000000	11/10/2018 04:27	11/10/2018 04:51	1446	1	4	1	0	1	0	3	3	1	0	0	0	0	0	0	0	0	0	0	0	0	2	0	-999	0	3	2	4	5	2.4	2	13	R: Hmm. This idea is pretty obvious, but I haven't seen it before. Could you build a footbridge for me? P: (inaudible) R: Footbridge. Uhm, so if there is a river and you wanted to cross the river P: Ah. R: you would use a footbridge. P: Ah okay. [builds groundbridge] Uhm, I can use this (idea) of like a (going through)? R: So like under this? P: Yeah R: Oh okay. You wanna use the chairs to make i…		no	no	no	no
121	1	1	1	1	11/Oct/18	11/10/2018 03:27	1	ch01-20181011-112502-113038-001000000000	11/10/2018 03:03	11/10/2018 03:27	1385	1	3	2	1	0	1	3	5	1	0	0	0	0	0	0	0	0	0	0	0	0	2	0	I didn’t say anything as I thought this was part of her plan and didn’t want to mess up the experiment by saying anything that could deviate from the criteria of creativity or feasibility as I was told at the start this could ruin the validity of the results	0	5	2	5	5	2.6	3	14	R: Hmm. This is actually pretty obvious, but I have not seen it before. Could you build a footbridge? P: A footbridge, yeah. R:Yeah a footbridge. P: Maybe this [builds groundbridge]. Okay. Yeah works, R: Pretty... P: feasible five. R: Maybe you could build it on the chairs to make it look more like a footbridge? P: Yeah okay. [places footbridge] Like that? R: Yep. P: Could you even like [places b…		no	no	no	no
153	1	1	1	1	31/Oct/18	31/10/2018 05:49	1	ch01-20181031-134703-135239-001000000000	31/10/2018 05:25	31/10/2018 05:49	1452	1	3	2	0	0	0	3	4	1	0	0	0	0	0	0	0	0	0	0	0	0	1	0	-999	0	4	1	3	5	2	2	14	R: Hmm. This idea is pretty obvious, but I haven't seen it before. Could you build a footbridge for me? P: A footbridge? Okay and that's uhm…. [builds groundbridge] I'm just like guessing what a footbridge is. R: Oh, you want me to, uhm, define it then? It would be, if there's like a river and you wanted to cross it P: Okay, makes sense. [builds groundbridge] R: Yeah. Oh, if you want to, you can …		no	no	no	no
175	1	1	1	1	26/Nov/18	26/11/2018 08:38	1	ch03-20181126-173922-174459-001000000000	26/11/2018 08:10	26/11/2018 08:38	1669	1	4	2	0	1	1	3	4	1	0	0	0	0	0	0	0	0	0	0	0	0	1	0	Nothing	0	4	2	5	5	4.2	1	15	R: Hmm, this is actually pretty obvious, but I have not seen it before. Could you please build me a footbridge? P: Footbridge. [builds table bridge] Oh... Uhm. Beginning like [hold two blocks] [laughs] R: Uhum. P: End. [holds two blocks] R: Okay P: To uhm, so there's R: yeah P: I wanted to make this look like R: Maybe we can even put it on the chairs so it's more like a bridge. P: Oh right, using…		no	no	no	no
285	1	1	1	1	12/Oct/18	12/10/2018 05:17	1	ch03-20181012-131718-132254-001000000000	12/10/2018 04:52	12/10/2018 05:18	1539	1	4	1	0	1	1	3	4	1	0	0	0	0	0	0	0	0	0	0	0	0	2	0	Nothing...I tried to make sure the plank was stable	0	4	4	4	5	1.8	1	15	R: Hmm. This idea is pretty obvious, but I haven't seen it before. Could you build a footbridge for me? P: A footbridge R: Uhum. P: Err, like a bridge? R: If you want to you can use the chairs P: Uhm, yeah like uhm [places footbridge] R: Yeah, and then maybe move the sjawl away. P: [removes sjawl] R: Okay, would you use the blocks? P: Uhm, no. I mean, as (I said) like... so. R: Okay. P: I wouldn'…		no	no	no	no
321	1	1	1	1	16/Oct/18	16/10/2018 09:28	1	ch03-20181016-173033-173609-001000000000	16/10/2018 09:08	16/10/2018 09:28	1152	1	4	1	0	1	1	3	4	1	0	0	0	0	0	0	0	0	0	0	0	0	1	0	Nil.	0	2	1	5	5	1.4	4	15	R: Hmm. This idea is pretty obvious, but I haven't seen it before. Could you build a footbridge for me? P: A what? R: A footbridge P: Ooh. With these I think… You didn't say a flipbridge, with these? R: Footbridge. Foot P: Oh foot. Footbridge. Uhm, okay so I guess. R: Yeah can use the chairs P: Yeah. If you wanted like a construction, it would be feasible if you put it like between [places footbr…		no	no	no	no
376	1	1	1	1	06/Nov/18	06/11/2018 08:58	1	ch01-20181106-175754-180330-001000000000	06/11/2018 08:37	06/11/2018 08:58	1243	1	3	2	1	0	1	3	4	1	0	0	0	0	0	0	0	0	0	0	0	0	1	0	Nothing. I reached out to hold the plank in fear that she might fall	0	4	4	4	4	2.6	3	15	R: Ah. This is actually pretty obvious, but I have not seen it before. Could you please build me a footbridge? P: Footbridge? R: Uhum. P: Okay. [builds groundbridge]. Like. Okay, and. I would say this be the bridge R: Uhum P: And usually bridges have some kind of like the (rail) or something like to indicate the start and end. Maybe the plank could that, but you woudn't necessarily use this R: Ye…		no	no	no	no
403	1	1	1	1	22/Nov/18	22/11/2018 08:00	1	ch03-20181122-170020-170556-001000000000	22/11/2018 07:27	22/11/2018 08:00	2009	1	4	2	0	1	1	3	3	1	0	0	0	0	0	0	0	0	0	0	0	0	2	0	I said nothing	0	4	3	4	2	2.2	4	15	R: Hmm, this is actually pretty obvious, but I have not seen it before. Could you please build me a footbridge? P: Footbridge? R: Hmm, yeah. So for instance, er, you have a river... here between the chairs and someone wants to cross one chair to the other. P: Ah bridge. You mean bridge. R: Yeah, Uhum. P: Okay. (I kind of think) that this, how (come in height)? (High) over a river? R: Oh yes, so f…		no	no	no	no
119	1	1	1	1	23/Oct/18	23/10/2018 06:43	1	ch03-20181023-144106-144642-001000000000	23/10/2018 06:14	23/10/2018 06:43	1699	1	4	1	0	0	0	3	4	1	0	0	0	0	0	0	0	0	0	0	0	0	3	0	Be careful ,be safe!!!	0	5	4	2	3	1.8	4	16	R: Huh. This idea is pretty obvious, but I haven't seen it before. Could you build a footbridge for me? P: Like what? R: Uhm, so I mean so (imagine) there's a river and you wanted to cross the river. P: Oh, I know I know. [preplaced footbridge]. So I just need this one and this one. It's exactly so it's a river R: Alright P: and I want it maybe here. [places blocks] R: Uhum. Alright P: Yeah R: So…		no	no	no	no
152	1	1	1	1	08/Oct/18	08/10/2018 04:43	1	ch03-20181008-124436-125012-001000000000	08/10/2018 04:23	08/10/2018 04:43	1220	1	4	1	0	1	1	3	5	1	0	0	0	0	0	0	0	0	0	0	0	0	1	0	I was just making weird concerned noises	0	5	2	4	5	1.2	4	17	R: Hmm. This idea is pretty obvious, but I haven't seen it before. Could you build a footbridge for me? P: Sorry? R: A footbridge. P: Footbridge. R: Yeah P: Hmm. [builds table bridge] R: If you want you can use the chairs to make it look more like a bridge. P: [places footbridge] [laughs] Hmm. Huh. [places blocks] I think I would put this down there and down there. Actually, I don't think I would…		no	no	no	no
195	1	1	1	1	04/Oct/18	04/10/2018 09:53	1	ch03-20181004-174730-175306-001000000000	04/10/2018 09:18	04/10/2018 09:53	2126	1	4	1	1	0	0	3	4	1	0	0	0	0	0	0	0	0	0	0	0	0	1	0	-999	0	5	3	4	5	2.8	1	17	R: The next idea... Hmm, actually this is pretty obvious, but I haven't seen it before. Can you build a footbridge for me? P: Foot...? R: Footbridge. P: Footbridge. R: So if you wanted to cross from that chair to this chair maybe you would need a footbridge. P: Hmm. Hmm. [laughs] No, I can't do that. R: Okay? P: I don't know, I don't know what you mean by that. R: Oh. Uhm. So I think you can use …		no	no	no	no
120	1	1	1	1	01/Oct/18	01/10/2018 05:18	1	ch01-20181001-131704-132240-001000000000	01/10/2018 04:59	01/10/2018 05:18	1131	1	3	2	1	1	1	3	5	1	0	0	0	0	0	0	0	0	0	0	0	0	2	0	Nothing	0	5	2	5	5	2.8	2	24	R: Hmm. Interesting. I have not seen this idea before, but it is pretty obvious. Could you build a foo, footbridge for me, please? P: Again? R: A footbridge. P: A put... R: Bridge P: What's that [laughs] R: It's a bridge which you can walk over. P: No I don't understand. R: so a bridge. P: Ah a bridge. R: Yeah. P: I put a bridge? R: yeah. P: What do you mean like. R: So it is a bridge that you ca…		no	no	no	no
358	1	1	1	1	31/Oct/18	31/10/2018 10:11	1	ch01-20181031-180730-181307-001000000000	31/10/2018 09:39	31/10/2018 10:11	1960	1	3	2	1	0	0	3	4	1	0	0	0	0	0	0	0	0	0	0	0	0	1	0	-999	0	3	2	3	5	2.8	2	31	R: Ah. This is actually pretty obvious, but I have not seen it before. Can you please build me a footbridge? P: Footbridge. R: Uhum. P: What is a footbridge? R: So, for instance, uhm… you can imagine like a river between the chairs... P: Hmm! R: ...and you want to cross one chair to the other. P: Ah, okay okay. Like you have a bridge here? R: Er... P: Er, a river here, sorry, R: a river here and …	see transcript	no	no	no	no
178	1	1	1	1	23/Oct/18	23/10/2018 09:00	1	ch01-20181023-170343-170919-001000000000	23/10/2018 08:41	23/10/2018 09:00	1110	1	3	2	1	0	1	3	3	1	0	0	0	0	0	0	0	4	0	0	0	1	2	0	Nothing	1	4	3	3	5	2.2	3	9	R: Hmm. This is actually pretty obvious, but I have not seen it before. Could you please build me a footbridge? P: A footbridge. R: Uhum. P: [builds groundbridge] R: Okay, maybe you can, we can put it on the chairs to make it more like a bridge. P: [places footbridge] R: Okay, I will now test whether this is a footbridge. [steps on] P: [gaps] I mean... R: [steps off]	P: Can I ask a question. R: Yeah of course. P: It said that it would only take 30 kilos in weight, can I use that as part of my judgement? R: Uhm. Yes, you could do that if you want to. P: So, one. R: One. And feasibility? P: One.	no	no	Gasp	weight limit
392	1	1	1	1	13/Nov/18	13/11/2018 03:26	1	ch03-20181113-122038-122614-001000000000	13/11/2018 02:57	13/11/2018 03:26	1759	1	4	2	1	0	0	3	5	1	0	0	0	0	0	0	0	4	0	0	0	1	1	0	I breathed kind of weird but didn’t say anything. I was worried but I also assumed she had done it before. That assumption is in conflict with my realisation post study about the entire idea of the study but in the moment, I guess I self rationalised to avoid guilt and hedge any negative emotions.	0	5	5	4	5	2.4	4	5	R: Hmm. This idea is actually pretty obvious, but I haven't seen it before. Could you build me a footbridge, please? P: Footbridge. (I don't know how this is used, is it) like a river. R: Uhm, so for instance you can imagine that there is like a river inbetween the two chairs and you want to cross one chair to the other. P: Okay. [places footbridge] R: Okay, I will now test whether this is a foot…	P: And then feasibility… so I want to say one, but then you walked across it, but the weight limit is sixty-six pounds. So I am a bit confused. R: Aah. Okay. P: I expected you to fall right through and would break something R: But P: But it appears that that didn't happen, uhm. But probably five for now, nobody gut hurt.	no	no	no	weight limit; confusion; breaking something
73	1	1	1	1	14/Sep/18	14/09/2018 04:31	1	ch03-20180914-122750-123326-001000000000	14/09/2018 04:09	14/09/2018 04:31	1312	1	4	1	1	0	0	3	5	1	0	0	0	0	0	0	0	4	0	0	0	1	1	0	I did not say anything but I expressed my concerns afterwards.	0	5	4	3	5	2.8	2	8	R: This is pretty obvious, but I haven't seen it before. Could you build a footbridge for me? P: Ah just like. would (inaudible) here? R: Yeah you can use the chairs. P: [places footbridge] So you walk here. R: Uhm, so I will now test whether this is a footbridge. P: So... R: [steps on] [steps off] P: So.	P: because the plank is, holds only up to 30 kilos Uhm yeah three because most of the population is above that.	no	no	no	weight limit
18	1	1	1	1	02/Nov/18	02/11/2018 11:06	1	ch03-20181102-190126-190702-001000000000	02/11/2018 10:41	02/11/2018 11:06	1487	1	4	1	1	0	0	3	5	1	0	0	0	0	0	0	0	4	0	0	0	1	1	0	Absolutely nothing.	0	5	5	5	2	3.4	1	9	R: Hmm. This idea is pretty obvious, but I haven't seen it before. Could you build a footbridge for me, please? P: Yeah. [builds groundbridge] R: Hmm. Oh, if you want, you can use the chairs to make it look more like a bridge. P: (Uhum). I'd use this... pretty much like [mumbles] R: So again, it can't be (inaudible) P: Sorry, okay. Like this, like this. Footbridge. R: Uhm, hmm. This doesn't look …	P: Er, one because the maximum load was, er, four kilos. R: Four kilos? P: Isn't it? (inaudible), the maximum load was that. R: Oh! P: Oh no, what did it say? Sixty-six pounds, wasn't it? R: Oh! P: The maximum load, sixty-six pounds, wasn't it? Not very safe, and feasible [laughs]	no	no	no	weight limit; unsafe
250	1	1	1	1	04/Oct/18	04/10/2018 05:18	1	ch03-20181004-132017-132553-001000000000	04/10/2018 05:00	04/10/2018 05:18	1069	1	4	1	0	1	1	3	4	1	0	0	0	0	0	0	0	4	0	0	0	1	1	0	Oh yeah!	0	3	2	4	5	1.6	1	9	R: Er the next idea… Huh. This idea is pretty obvious, but I haven't seen it before. It's a footbridge. Could you build a footbridge? P: Yes. Uhm maybe over there. R: Sure. Uhm. Maybe you can use the chairs to make it look more like a bridge. P: Hmm. Yeah, [places footbridge] and these would be [places blocks] R: Okay. P: [places blocks] hmm. R: Alright. I will now test whether this is a footbrid…		no	no	no	fun
210	1	1	1	1	01/Oct/18	01/10/2018 06:01	1	ch04-20181001-140154-140730-001000000000	01/10/2018 05:33	01/10/2018 06:01	1656	1	4	1	0	0	0	3	4	1	0	0	0	0	0	0	0	4	0	0	0	1	1	0	Nothing	0	4	2	4	4	2	3	9	R: Ha, the next idea is pretty obvious but I haven't seen it before. Could you build a footbridge for me? P: Uh sorry? R: A footbridge. I imagine it is pretty similar to the shelving P: [builds groundbridge] Hmm... footbridge R: You can probably use the chairs as well to make it look like a footbridge. P: Oh sure. [places footbridge] R: Okay. So I am now going to test whether this is a footbridge…	P: For feasibility also four, because at least you need a solid piece of wood but eh generally it would be feasible	no	no	no	Weight limit (material strength)
346	1	1	1	1	02/Nov/18	02/11/2018 04:58	1	ch03-20181102-125809-130345-001000000000	02/11/2018 04:37	02/11/2018 04:58	1299	1	4	1	0	1	0	3	4	1	0	0	0	0	0	0	0	4	0	0	0	1	1	0	Nothing	0	4	4	5	5	2	3	9	R: Hmm. This idea is pretty obvious, but I haven't seen it before. Could you build a footbridge for me, please? P: Uhm, yeah I guess. R: Oh, if you want, you can use the chairs to make it look more like a bridge. P: Oh okay. Uhm. But if I just walk the bridge like. Oh here? R: Uhum. P: [places footbridge] R: Sure, so I will now test whether this is a footbridge. P: Hmm. R: [steps on] [steps off]	P: I think like one, because there is a condition that it can only hold 30 kilos.	no	no	no	weight limit
52	1	1	1	1	14/Sep/18	14/09/2018 08:22	1	ch03-20180914-161906-162442-001000000000	14/09/2018 08:00	14/09/2018 08:22	1317	1	4	1	1	1	1	3	4	1	0	0	0	0	0	0	0	4	0	0	0	1	2	0	I didn't say anything, I was ready to help in case something went wrong.	0	3	1	4	5	2.2	2	10	R: Uhm, this seems pretty obvious, but I haven't seen it before. Can you build a footbridge for me? P: A what, sorry? R: A footbridge P: A footbridge. I can use everything that I want to have, I want to use in here? R: Yeah P: Or maybe I can do it with these ones [builds groundbridge] R: You can use the chairs like I think that will make it look more like a bridge. P: Okay, well. Let's say that […		no	no	no	pretty safe
257	1	1	1	1	18/Oct/18	18/10/2018 06:43	1	ch01-20181018-144140-144716-001000000000	18/10/2018 06:19	18/10/2018 06:43	1399	1	4	2	1	1	1	3	5	1	0	0	0	0	0	0	0	4	0	0	0	1	2	0	I didn't say anything as I assumed that she knew better and would be aware of the limitations of the plank better than me. Though I definitely sighed in being quite nervous about the whole thing.	0	5	4	4	5	2.8	4	11	R: Hmm. This is actually pretty obvious, but I have not seen it before. Could you perhaps build me a footbridge? P: Yeah, like a bridge? R: Yeah P: Uhm… [builds groundbridge]. Something like that? R: Uhum. Yeah, perhaps we can put it on the chairs to make it more like a bridge? P: Oh right. [places footbridge]. (not really sure about these things) R: Yeah. So, I will now test whether this is a fo…		no	no	no	stability; weight limit
400	1	1	1	1	16/Nov/18	16/11/2018 08:00	1	ch03-20181116-165906-170442-001000000000	16/11/2018 07:35	16/11/2018 08:00	1486	1	4	2	1	0	0	3	5	1	0	0	0	0	0	0	0	4	0	0	0	1	1	0	I did not say anything. I said after that the idea was not feasible.	0	5	3	2	5	2.4	5	11	R: So, hmm, this is actually pretty obvious, but I have not seen it before. Could you please build me a footbridge? P: A footbridge? R: Uhum P: [builds groundbridge] So, I don't understand the concept. R: Oh okay, so for instance, you can imagine a river between the chairs and someone wants to cross one chair to the other. P: Oh okay, can I use the chairs with this? R: Yeah, you can use the chair…	P: Am I supposed to use the information that was on the (form) before? Because it said that it would only withstand 30 kg. R: oh, okay P: So an average human would be like fifty-five. So the feasibility would be… I don't think it woud be feasible. R: Yeah, one. P: One, yeah.	no	no	no	weight limit
117	1	1	1	1	27/Sep/18	27/09/2018 05:55	1	ch03-20180927-135709-140245-001000000000	27/09/2018 05:37	27/09/2018 05:55	1128	1	4	1	0	1	1	3	3	1	0	0	0	0	0	0	0	4	0	0	0	1	1	0	Nil	0	4	3	2	5	2.2	4	12	R: Hmm. This idea is pretty obvious, but I haven't seen it before. Could you build a footbridge? P: A footbridge. [builds groundbridge] R: Maybe you can use the chairs to make it look more like a bridge. P: [places footbridge] [places blocks] Oh. R: Maybe the other two on the side. P: Yeah. R: (inaudible) P: Yeah. Ooh, these things as well. R: Okay P: Yeah, two here, two here R: And you can move …		no	no	no	Stability
129	1	1	1	1	11/Oct/18	11/10/2018 08:57	1	ch01-20181011-165549-170126-001000000000	11/10/2018 08:36	11/10/2018 08:57	1283	1	3	2	1	1	1	3	5	1	0	0	0	0	0	0	0	4	0	0	0	1	1	0	I didn’t say anything because I was too surprised and didn’t expect that she will test the footbridge	0	5	5	5	5	2	4	13	R: Hmm. This is actually pretty obvious, but I have not seen this before. Could you build a footbridge for me? P: Footbridge R: Yeah P: I think this thing is the plank [builds table bridge], but maybe this. This is still a bridge right? R: Uhum. Yeah. Maybe you can put it on the chairs, to make it more like a bridge. P: Oh yeah, that is actually true [places footbridge] R: Yeah P: I'm not sure if…	P: Feasibility probably three because maybe you can cross it but not me.	no	no	no	Weight limit (own weight)
280	1	1	1	1	09/Nov/18	09/11/2018 06:05	1	ch01-20181109-150823-151359-001000000000	09/11/2018 05:42	09/11/2018 06:05	1380	1	3	2	0	1	1	3	5	1	0	0	0	0	0	0	0	4	0	0	0	1	2	0	I was surprised that she stepped up to the footbridge and I just want to catch her if any accident happens	0	5	5	5	5	2.8	4	13	R: Ah. This is actually pretty obvious, but I have not seen it before. Could you please build me a footbridge? P: A footbridge? R: Uhum. P: Yeah I think it would be the same as a bookshelf. R: Ah okay P: Yeah R: Maybe you can put it on the chairs to make it look more like a bridge. P: Yeah, right. Yeah. [places footbridge]. Yeah. I think so. R: Uhum. Okay, so I will now test whether this is a foo…	P: Er, three because it can only hold six, 60, no 30 kilograms.	no	no	no	weight limit
360	1	1	1	1	26/Nov/18	26/11/2018 06:09	1	ch03-20181126-150404-150941-001000000000	26/11/2018 05:33	26/11/2018 06:09	2165	1	4	2	1	0	0	3	4	1	0	0	0	0	0	0	0	4	0	0	0	1	1	0	She just did it before I could say something.	0	4	4	5	5	2	2	13	R: Hmm, this is pretty obvious, however I have not seen it before. Could you please build me a footbridge? P: Footprint? R: Footbridge. P: Footprint? R: Bridge. P: Footbridge? R: Bridge, yeah. So for instance, like a river inbetween these chairs and someone wants to cross one chair to the other. P: Okay. [places footbridge] I cannot move the chairs. [places blocks]. Maybe these here. Done. R: Oka…		no	no	no	relief
439	1	1	1	1	03/Dec/18	03/12/2018 08:27	1	ch03-20181203-173544-174120-001000000000	03/12/2018 08:10	03/12/2018 08:27	1052	1	4	2	0	1	0	3	5	1	0	0	0	0	0	0	0	4	0	0	0	1	2	0	-999	0	5	2	5	5	2.6	3	14	R: Hmm, this is actually pretty obvious, but I have not seen it before. Could you please build me a footbridge? P: Footbridge? Uhm. Like, I would turn it down like that R: Uhum. P: Like [builds ramp against table] So you could use it like these. Like there [builds ramp against chair] R: Yeah. Or maybe we can even like build it on the chairs. So P: Oh, okay, yeah. [laughs] [moves chair] R: Oh sorr…		no	no	no	relief
239	1	1	1	1	08/Oct/18	08/10/2018 09:55	1	ch03-20181008-175525-180102-001000000000	08/10/2018 09:31	08/10/2018 09:55	1446	1	4	1	1	1	0	3	3	1	0	0	0	0	0	0	0	4	0	0	0	1	1	0	Nothing. I was shocked that she actually tested the bridge herself but I didn’t realise it is a big issue so I jjust watched her and did nothing to stop her	0	2	2	4	4	3.2	3	14	R: Huh. This idea is pretty obvious, but I haven't seen it before. Could you build a footbridge for me? P: A bridge? R: yes, a bridge. P: A bridge. So… er… [builds groundbridge] R: Hmm. If you want, you can use the chairs to make it look more like a bridge. P: Oh alright [places footbridge]. (There's) a bridge. R: Okay P: Yeah. R: And then what are these? P: The blocks would be just like this [pl…		no	no	no	fun
408	1	1	1	1	29/Nov/18	29/11/2018 08:25	1	ch03-20181129-172532-173108-001000000000	29/11/2018 08:01	29/11/2018 08:25	1418	1	4	2	1	1	0	3	5	1	0	0	0	0	0	0	0	4	0	0	0	1	1	0	I didn’t say anything, I was very shocked and perhaps even afraid.	0	5	5	5	5	2	2	16	R: Hmm, this is actually pretty obvious, but I have not seen it before. Could you please build me a footbridge? P: A footbridge?! R: Uhum. P: Ah, interesting. I'm not sure what that is. R: Uhm, for instance, you can imagine a river inbetween the chairs and then someone wants to cross one to the other. P: Oh! Okay. Uhm. Hmm. So I think it would just be. Yeah, I'm thinking like this because if I wa…		no	no	no	relief
328	1	1	1	1	23/Oct/18	23/10/2018 06:05	1	ch03-20181023-140154-140730-001000000000	23/10/2018 05:41	23/10/2018 06:05	1407	1	6	1	1	0	0	3	4	1	0	0	0	0	0	0	0	4	0	0	0	1	2	0	Nothing	0	4	1	4	5	2.8	2	17	R: Hmm. This idea is pretty obvious, but I haven't seen it before. Could you build a footbridge for me? P: Footbridge. R: Uhum. P: [builds groundbridge] R: If you want you can use the chairs to make it look more like a bridge P: Okay [places footbridge] R: Okay, sure. And would you wanna use the blocks, or is this fine? P: Just like this [places blocks] R: Alright, so I will now test whether this…	See transcript	no	no	no	weight limit
300	1	1	1	1	09/Oct/18	09/10/2018 05:59	1	ch03-20181009-135717-140254-001000000000	09/10/2018 05:37	09/10/2018 05:59	1277	1	4	1	0	0	1	3	4	1	0	0	0	0	0	0	0	4	0	0	0	1	2	0	I did not say anything because the RA did it before I realised	0	5	5	5	5	3	2	19	R: Huh. This is pretty obvious, but I haven't seen it before. Could you build a footbridge for me? P: Footbridge? R: Footbridge. P: Footbridge? Oh my god. R: You know what it is? P: Like a shelf to (put your shoes on)? R: No, like if you have a river P: Uhum. R: And then, you wanna cross the river you make a small bridge. P: Ah like. Oh okay. R: yeah, does that make more sense? P: Yeah I could ma…		no	no	no	Exclamation; weight limit
333	1	1	1	1	23/Oct/18	23/10/2018 06:05	1	ch01-20181023-140316-140852-001000000000	23/10/2018 05:38	23/10/2018 06:05	1666	1	5	2	0	1	1	3	4	1	1	0	0	0	0	0	0	4	0	0	0	1	5	0	that the plank might break and so it's dangerous.	0	5	4	5	3	1.4	5	24	R: Huh. This is actually pretty obvious, but I have not seen it before. Can you build me a footbridge, please? P: Footbridge? R: Uhum. P: Footbridge [laughs] I can keep this between the er where I would walk across R: Hmm. P: (Perhaps) just put it on that distance? R: Yeah, maybe you can use the chairs. P: [places footbridge] And you can cross it. And then (mumbling) R: Yeah, okay? So I will test…	See transcript	no	no	no	High risk; weight of person
385	1	1	1	1	09/Nov/18	09/11/2018 04:44	1	ch03-20181109-134344-134920-001000000000	09/11/2018 04:19	09/11/2018 04:44	1473	1	4	1	1	1	0	1	4	1	0	1	0	1	0	0	0	3	0	0	1	1	2	0	Okay	1	5	4	4	5	2.8	2	11	R: Hmm. This idea is pretty obvious, but I haven't seen it before. Could you build a footbridge for me, please? P: Footbridge? R: Footbridge P: Is that where people cross on? R: Yes. P: [places footbridge] And... you walk it. R: Okay, so I will now test whether this is a footbridge. So P: Are you actually going to walk on this? R: Yes? P: Okay. R: [steps on] [steps off]	P: Two, because the weight is... Pretty low.	no	no	Clarification of intention (non-stopping)	weight limit
185	1	1	1	1	01/Oct/18	01/10/2018 06:32	1	ch03-20181001-142954-143530-001000000000	01/10/2018 06:09	01/10/2018 06:32	1346	1	4	1	0	1	1	1	5	1	1	1	1	0	0	0	0	1	1	0	0	1	5	1	I did not actually test the footbridge idea because it was specified inter questionnaire that the planks maximum load was only 30kg. Walking on it would have caused some damage so it seemed better to avoid it	3	3	5	5	3	2.2	4	7	R: The next idea is pretty obvious but I haven't seen it before. Could you build a footbridge? P: Yeah! But the only issue with that is that it can only hold thirty kilos. So it would like a kidbridge. R: A kidbridge, okay. We won't demonstrate this one then. P: Okay? R: Because we cannot demonstrate it as a footbridge. P: Because I don't wanna get in trouble for not doing it. R: yeah.	P: Feasibility like (two) because someone might fall or something because of this idea.	Weight limit; safe for kids	no	no	Risk of falling
219	1	1	1	1	01/Oct/18	01/10/2018 08:57	1	ch03-20181001-165508-170044-001000000000	01/10/2018 08:33	01/10/2018 08:57	1451	1	4	1	0	1	0	1	4	1	1	1	1	0	1	0	0	1	1	0	0	0	4	1	I told her the footbridge was possible in theory, but it probably would not be able to carry any real person.	4	4	4	3	4	2.4	4	7	R: Hah, this idea is pretty obvious, but I haven't seen it before. Could you build a footbridge, please? P: A footbridge? R: Yeah P: What is a footbridge? R: Uhm. I wander wheter you could craft it with the chairs to P: Oh... I guess you could take the plank to put it over. But the feasibility... dangerous because it said on the program that like max thirty kilos. So I guess I would fall [laughs]…		dangerous; weight limit; risk of falling	no	no	no
237	1	1	1	1	29/Nov/18	29/11/2018 03:21	1	ch03-20181129-122401-122937-001000000000	29/11/2018 02:59	29/11/2018 03:21	1297	1	4	2	1	1	0	1	5	1	1	1	1	0	0	0	0	1	1	0	0	0	5	1	That it would be for people weghting less than 30kg, and I simulated walking over it without doing it.	3	5	2	2	4	2	4	8	R: Hmm, this is actually pretty obvious, but I have not seen it before. Could you please build me a footbridge? P: Footbridge? Yeah. I thought it too, but uhm, it would be for someone (who weighs less) than thirty kilos. R: Uhum. P: [builds groundbridge] I want to [mumbles]... and then walk there. R: Yeah. So for like a kid or something P: For a kid, yeah R: It would be like that, okay. P: Uhum.		weight limit; safe for kids (prompted)	no	no	no
259	1	1	1	1	26/Nov/18	26/11/2018 05:29	1	ch03-20181126-143028-143604-001000000000	26/11/2018 05:07	26/11/2018 05:29	1301	1	4	2	0	1	1	1	5	1	1	1	1	0	0	0	0	1	1	0	0	0	5	1	I told her it wasn’t feasible since the maximum weight was 30 kg	1	2	5	4	4	1.8	1	8	R: Hmm, this is actually pretty obvious, but I have not seen it before. Could you please build me a footbridge? P: Footbridge? Oh yeah. [builds groundbridge]. However, er. I think this is er just stands thirty kilograms. R: Uhum. P: So I don't know how much that would be really feasible R: Yeah. So it would not be suitable for... P: For a bridge? No. R: Yeah P: No I don't think it will handle tha…	see transcript	weight limit	no	no	no
342	1	1	1	1	12/Dec/18	12/12/2018 06:48	1	ch03-20181212-155519-160055-001000000000	12/12/2018 06:30	12/12/2018 06:48	1092	1	4	2	1	0	1	1	4	1	1	1	1	0	1	0	0	1	1	0	0	1	5	1	It’s max load is 30kg so she probably shouldn’t walk on it	2	4	4	2	4	1.8	4	8	R: Hmm, this is actually pretty obvious, but I have not seen it before. Could you please build me a footbridge? P: A footbridge? [mumbles] [builds groundbridge] Yeah. R: Uhum. P: If you wanna try: walk on it, but is says thirty kilos like for this. R: Oh okay. P: I wouldn't walk on it. R: Yeah, no. It's not safe for me to. P: You (inaudible) plank (inaudible) [laughs]	P: Three. I think. R: yeah. P: You could probably try but you might break it. R: Better not then P: Yeah.	weight limit; I wouldn't	no	no	risk of breaking the plank
10	1	1	1	1	01/Oct/18	01/10/2018 10:10	1	ch01-20181001-180759-181335-001000000000	01/10/2018 09:50	01/10/2018 10:10	1212	1	3	2	1	0	0	1	5	1	1	1	0	0	1	0	0	1	1	0	0	0	5	1	I am not going to test that because of the 30kg limit. It may be more suitable for a small child.	4	5	5	4	5	3.6	4	9	R: Ah... Actually, I have not, it's pretty obvious, but I have not seen it before. Can you build a footbridge for me? P: Uhm, sure. Uhm, instead of something you want to get over, just put it over [walks plank on ground] and sort of walk over the top. R: Yeah. So maybe we can put it on the chairs? To make it more like a bridge. P: Yeah. But I don't know if I wanna walk over that. It's given that …		Not me; weight limit; safe for kids	no	no	no
96	1	1	1	1	25/Sep/18	25/09/2018 08:16	1	ch03-20180925-161427-162003-001000000000	25/09/2018 07:56	25/09/2018 08:16	1184	1	4	1	1	1	1	1	5	1	1	1	1	0	0	0	0	1	1	1	0	0	5	1	They did not test the plank after I said it can't take the weight	3	5	5	5	5	1.2	4	9	R: Hmm. It seems pretty obvious, but I haven't seen this idea before. Can you build a footbridge for me? P: A footbridge. But the load is only thirty kilos so R: Right, right right. Okay P: So a footbridge would be maybe between the two chairs R: Sure P: [places footbridge] R: You wanna use these? [hands blocks] P: You can use these to support. Maybe if the chairs were flat, but these (topple ove…		weight limit	stability	no	no
382	1	1	1	1	09/Nov/18	09/11/2018 05:14	1	ch03-20181109-141722-142258-001000000000	09/11/2018 04:53	09/11/2018 05:14	1238	1	4	1	0	1	1	1	5	1	1	1	1	0	0	0	0	1	1	0	0	0	5	1	Let's not test it because it can't hold our weight	1	5	5	5	5	1	5	9	R: Hmm. This idea is pretty obvious, but I haven't seen it before. Could you build a footbridge for me, please? P: A what? R: A footbridge. P: Footbridge. Uhm, where you could walk over it? R: Yeah P: Well, if all were the same you could make it a little bit higher like that [builds groundbridge]. But... R: Oh, if you want, you can use the chairs again. P: Yeah, but I also wro, read that like tha…		weight limit	no	no	no
128	1	1	1	1	06/Nov/18	06/11/2018 08:57	1	ch03-20181106-175747-180323-001000000000	06/11/2018 08:38	06/11/2018 08:57	1162	1	4	1	0	1	0	1	5	1	1	1	1	0	0	0	0	1	1	0	0	0	5	1	I said it was not feasible	1	5	5	5	5	2.8	3	9	R: Hmm. This idea is pretty obvious, but I haven't seen it before. Could you build a footbridge for me, please? P: A what? R: A footbridge. P: Oh! That would be pretty much similar to the shelf I'm guessing. So it would go under and you would take on like uhm, on like (inaudible) R: You wanna use the chairs to make it look like a bridge? P: Oh okay. But this came across on (mine) but the problem …		weight limit (person)	no	no	no
308	1	1	1	1	06/Nov/18	06/11/2018 04:11	1	ch03-20181106-131039-131615-001000000000	06/11/2018 03:50	06/11/2018 04:11	1224	1	4	1	0	1	1	1	4	1	1	1	1	0	0	0	0	1	1	0	0	0	4	1	It is useful only for kids and not adults	1	4	3	4	4	1.6	1	9	R: Hmm. This idea is pretty obvious, but I haven't seen it before. Could you build a footbridge for me, please? P: Oh yeah, but it would have to be thirty or something R: Oh okay P: So just, look I think it would [mubmles] would do it like this. Probably [places footbridge] R: Right P: And then these over here, [places blocks] or you could just how you put the shelf, you could put these in the gr…		weight limit	no	no	no
309	1	1	1	1	12/Oct/18	12/10/2018 06:05	1	ch03-20181012-140206-140742-001000000000	12/10/2018 05:35	12/10/2018 06:05	1816	1	4	1	1	1	1	1	3	1	1	1	1	0	0	0	0	1	1	0	0	1	5	1	I said that the idea would be okay for young children under 30kg. But it's uses were limited due to its low height	3	2	2	2	5	1.6	5	9	R: Hmm. This idea is pretty obvious, but I haven't seen it before. Could you build a footbridge for me? P: A footbridge? R: Uhum. P: Uhm. So, the questionnaire did say the maximum is thirty kg R: Oh okay, so won't demonstrate the footbridge, but... P: We can still build it [builds groundbridge] R: Yeah P: If someone was younger, or perhaps smaller, perhaps a child or someone... you could always b…	P: So it is feasible in a sense, but it has to be for younger people, or smaller people, or someone, you know, someone below 30 kg range. So. I just don't know what they'd use it for.	Weight limit; safe for kids	no	no	safe for kids; weight limit
27	1	1	1	1	13/Nov/18	13/11/2018 04:13	1	ch03-20181113-131103-131639-001000000000	13/11/2018 03:48	13/11/2018 04:13	1477	1	4	2	0	1	0	1	4	1	1	1	1	0	0	0	0	1	1	0	0	1	5	1	I told her not to before she tested it as the weight limit is too low and can only be used by a child and even then it is dangerous.	4	5	5	5	5	1	5	11	R: Hmm. This is actually pretty obvious, but I have not seen it before. Could you please build me a footbridge? P: Footbridge. Uhm, I don't, I don't wanna do it on that because I don't think it can... uhm... footbridge, hmm. Cause I don't, it's gonna, it would fall. R: Would fall (inaudible)? P: Uhm. I think it will be only be feasible to hold a kid. R: Hmm, okay, yeah. P: But yeah a footbridge. …	P: Four for feasibility, because only kids can do it.	risk of falling; safe for kids	no	no	safe for kids
55	1	1	1	1	17/Sep/18	17/09/2018 09:23	1	ch03-20180917-171325-171902-001000000000	17/09/2018 08:56	17/09/2018 09:23	1579	1	4	1	1	0	1	1	4	1	1	1	1	0	0	0	0	1	1	0	0	0	4	1	She did not, I did.	1	1	2	2	4	1.8	2	11	R: Huh. Oh. It seems pretty obvious, but I haven't seen this one before. Can you build a footbridge for me? P: A footbridge? A footbridge with thirty, uh, thirty kilos? Okay. [builds groundbridge] R: Maybe you could use the chairs? P: No. Because... it said earlier that the plank can take thirty kilos maximum. R: Oh, right. Yeah. P: Yeah. [builds groundbridge]. So. Here. Here. Here. [places block…		weight limit	no	no	no
72	1	1	1	1	20/Sep/18	20/09/2018 09:00	1	ch03-20180920-170258-170834-001000000000	20/09/2018 08:42	20/09/2018 09:00	1067	1	4	1	0	0	0	1	4	1	1	1	1	0	0	0	0	1	1	0	0	1	5	1	Not sure if it would be a good idea to test it because it might break.	1	4	4	3	5	1.2	3	11	R: Hmm. This is pretty obvious, but I haven't seen this idea before. Could you build a footbridge for me? P: Oh. I like that one. Let's see [builds groundbridge] you wanna R: You could use the chairs too P: (inaudible) A stream coming here, and this is like full. R: Right. P: So I think these here like this. R: Okay. You can use the chairs to make it more like a bridge. P: Oh yeah. But then you c…	P: But yeah like. It's uhm. I like... that's a four. I like four on creativity because I like they thought of footbridge. R: And then feasibility. P: Like a two because, maybe three. Because you can build it, but you can't actually stand on it properly.	weight limit; own weight	no	no	weight limit (person)
130	1	1	1	1	11/Oct/18	11/10/2018 08:22	1	ch01-20181011-162213-162749-001000000000	11/10/2018 07:59	11/10/2018 08:22	1388	1	3	2	0	0	0	1	4	1	1	1	1	0	0	0	0	1	1	0	0	0	4	1	-999	1	4	4	3	5	1.6	5	13	R: Hmm. This one is actually pretty obvious, but I have not seen it before. Could you build a footbridge for me? P: Footbridge? R: Yeah. P: It is the same as shelf. R: Yeah except for a different purpose. P: Well I can't because is says it only weigh, er, can hold thirty kilos. R: Ah okay. P: So it's unfeasible. R: Yeah, and then. P: For a person over thirty kilos. R: Yeah. If you would build it,…		weight limit (person)	no	no	no
425	1	1	1	1	10/Dec/18	10/12/2018 03:22	1	ch03-20181210-122948-123524-001000000000	10/12/2018 03:00	10/12/2018 03:22	1325	1	4	2	0	0	0	1	5	1	1	1	1	0	1	0	0	1	1	0	0	0	5	1	I do not suggest walking on the plank as the plank can only carry up to 30kg	2	5	5	4	5	2.4	5	13	R: Hmm, this is actually pretty obvious, but I have not seen it before. Could you please build me a footbridge? P: A footbridge? R: Uhum. P: Okay. Uhm. The thing is because this is, it can only withstand like thirty, like thirty kilograms, right? R: Uhum. P: So. [builds groundbridge] I'd say the logic is the same as the shelf. R: Yeah P: Except the orientation is different. R: Yeah. But it would …		weight limit; unsafe	no	no	no
50	1	1	1	1	24/Sep/18	24/09/2018 04:29	1	ch03-20180924-122826-123402-001000000000	24/09/2018 04:08	24/09/2018 04:29	1269	1	4	1	1	1	1	1	4	1	1	1	1	0	0	0	0	1	1	0	0	0	4	1	When the plank was on the chairs I said I would not want to test it - I thought it was unstable	2	4	3	4	4	2.4	4	13	R: Hmm. It is actually pretty obvious, but I haven't seen this idea before. Could you make a footbridge for me? P: Okay. R: You could probably use P: We could do it like this [places footbridge] and that would (test it) R: Okay. P: Or... An actually level one. Use this things like you would with the shelf. R: Right right. P: or you could I could be using them like that but that is pretty low R: A…		stability	no	no	no
429	1	1	1	1	13/Dec/18	13/12/2018 07:55	1	ch03-20181213-165833-170409-001000000000	13/12/2018 07:28	13/12/2018 07:55	1636	1	4	2	1	1	0	1	5	1	1	1	1	0	1	0	0	1	1	0	0	0	5	1	It might break. As it said maximum 30kg load.	2	5	5	5	5	1.6	4	15	R: Hmm, this is actually pretty obvious, but I have not seen it before. Could you please make, er build me a footbridge? P: Footbridge. [builds groundbridge] (Like that) Yeah this [mumbles] (gonna be a problem, but it's fine) Yeah oh crap. R: Yeah or maybe P: Yeah again that that it's the idea, or you could maybe just R: Or maybe you can use the chair to make it higher. P: Oh! (that is a good) id…		weight limit; unsafe (prompted)	no	no	no
339	1	1	1	1	31/Oct/18	31/10/2018 04:31	1	ch01-20181031-123414-123950-001000000000	31/10/2018 04:08	31/10/2018 04:31	1380	1	3	2	0	0	1	1	5	1	1	1	1	0	0	0	0	1	1	0	0	0	5	1	I told her it was not a feasible idea because the maximum load the plank could take was 30kg.	1	5	5	5	5	2.2	2	15	R: Ah. This is actually pretty obvious, but I have not seen it before. Can you please build me a footbridge? P: A footbridge R: Uhum. P: Oh yeah. So that's what even I was thinking, like that this thing would be used as a footbridge. R: Uhum P: But it said that the maximum weight that you can put on this, that the maximum load it can take is thirty kg R: Oh okay. P: Because if it is a footbridge,…	See transcript	weight limit	no	no	no
435	1	1	1	1	03/Dec/18	03/12/2018 03:59	1	ch03-20181203-130657-131233-001000000000	03/12/2018 03:40	03/12/2018 03:59	1152	1	4	2	0	0	0	1	5	1	1	1	1	0	0	0	0	1	1	1	0	0	4	1	She did not test it, because I said it is not feasible.	1	5	5	4	5	1.6	4	15	R: Hmm, this is actually pretty obvious, but I have not seen it before. Could you please build me a footbridge? P: A footbridge! What is this idea? R: Er, so for instance, you can imagine a river inbetween the chairs and someone wants to cross one to the other. P: Oh yeah, that, that could happen. But like this, again, could only take thirty kg. R: Okay. So P: Soo not really. R: Uhum. So maybe yo…	see transcript	weight limit; I won't walk	weight limit	no	no
53	1	1	1	1	18/Oct/18	18/10/2018 04:51	1	ch01-20181018-124938-125514-001000000000	18/10/2018 04:24	18/10/2018 04:51	1657	1	3	2	0	1	0	1	4	1	1	1	1	0	1	0	0	1	1	0	0	1	5	1	We spoke about the weight of the plank and the load it can take.	5	4	4	3	3	3	4	15	R: Hmm. This is actually pretty obvious, but I have not seen it before. Could you build me a footbridge, please? P: A foot… bridge? R: Yeah, Uhum. P: A footbridge is that like a (inaudible) and you need to walk it? R: Yeah P: Yeah, so if you're crossing over. But uhm... yeah I think it does. But I think it is not too safe for a bridge or for someone to walk over the bridge. It would break or some…	P: feasibility three, three I guess. Because a small child could use it like that.	risk of breaking; safe for kids; I'm not walking it	no	no	safe for kids
284	1	1	1	1	31/Oct/18	31/10/2018 09:27	1	ch01-20181031-172242-172818-001000000000	31/10/2018 08:57	31/10/2018 09:27	1789	1	3	2	0	0	1	1	5	1	0	1	1	0	0	0	0	1	1	0	0	0	3	1	I said that it can be used for a footbridge but for children And I was also extremely unsure of why she asked me to put it on the chair. That was a bad idea	3	5	4	3	4	2.8	3	16	R: Ah. This is actually pretty obvious, but I have not seen it before. Can you please build me a footbridge? P: A footbridge? R: Uhum. P: Yeah, I mean, that is pretty much like the table, right? I mean it can. It would probably be like a [builds groundbridge]. Yeah, something like this. R: Uhum. P: But, since the. R: Maybe you can even put it on the chairs to make it more... P: Yeah R: ... like a…	see transcript	weight limit; safe for kids (prompted)	no	no	no
137	1	1	1	1	16/Nov/18	16/11/2018 08:41	1	ch03-20181116-174356-174932-001000000000	16/11/2018 08:19	16/11/2018 08:41	1350	1	4	2	0	0	1	1	4	1	1	1	1	0	0	0	0	1	1	0	0	0	5	1	Before she could test it, I was planning on testing myself, but then I realised that I was too heavy for the plank. We talked about the fact that only small children could use it	3	4	2	2	5	1.6	4	16	R: Huh, this is actually pretty obvious, but I have not seen it before. Could you please build me a footbridge? P: A footbridge? R: Uhum. P: [builds groundbridge] [tests groundbridge] No, because I'm too heavy. Because it could only have thirty kilos of weight. R: Hmm. okay. P: So then, creative yes, feasible? Absolutely no. Or unless you would use for very light people R: Yeah for like kids. P: …	See transcript	weight limit; safe for kids	no	no	no
43	1	1	1	1	16/Nov/18	16/11/2018 04:41	1	ch03-20181116-134538-135114-001000000000	16/11/2018 04:13	16/11/2018 04:41	1674	1	4	2	1	0	0	1	4	1	1	1	1	0	0	0	0	1	1	0	0	0	5	1	That the plank would have to be put on the ground, as the maximum load of the plank could not support a human (except for small children).	1	5	5	5	5	1.4	5	16	R: And then the final idea is… Hmm. This idea is pretty obvious, but I have not seen it before. Could you please build me a footbridge? P: A footbridge? R: Yeah. P: I mean, given that there's a maximum load of thirty kilos R: Uhum. P: er, you would have to put it on the floor. R: Yeah okay. P: So I would just, basically this [builds groundbridge] and then perhaps if you would sort of incline you …		weight limit	no	no	no
3	1	1	1	1	17/Oct/18	17/10/2018 05:25	1	ch03-20181017-132639-133215-001000000000	17/10/2018 05:03	17/10/2018 05:25	1316	1	4	2	1	0	0	1	5	1	0	1	1	0	0	0	0	1	1	0	0	1	2	1	-999	1	4	4	3	2	2.2	4	17	R: Hmm. This idea is actually pretty obvious, but I haven't seen it before. Could you please build me a footbridge? P: Footbridge? R: Uhum. P: What is a footbridge? R: It is like a bridge, and you can walk over it P: I thought you needed to make sure it was not thirty kg. R: Hmm, sorry? P: The maximum load is thirty kg. R: Aah. Okay P: Okay. Maybe if you can put it like this [places footbridge] R…		weight limit	no	no	safe for kids (prompted)
228	1	1	1	1	11/Oct/18	11/10/2018 05:27	1	ch01-20181011-132816-133352-001000000000	11/10/2018 05:04	11/10/2018 05:27	1397	1	3	2	0	1	1	1	4	1	0	1	1	0	0	0	0	1	1	0	0	0	2	0	I wanted to say that it might not be a good idea but didn’t.	1	4	2	4	2	2	4	17	R: Hmm. This idea is very obvious, but I haven't seen it before. Could you build a footbridge for me? P: Footbridge? R: Yeah P: What exactly, is it like a a shoerack kind of thing where you can put the shoes? R: Just like a bridge where you can walk on. P: Okay. I mean just. I don't know, this is the only way you can build a bridge with this. [builds groundbridge] I don't think the wood can actua…		weight limit (plank)	no	no	no
363	1	1	1	1	31/Oct/18	31/10/2018 11:10	1	ch03-20181031-191214-191751-001000000000	31/10/2018 10:48	31/10/2018 11:10	1337	1	4	1	0	0	1	1	3	1	0	1	0	1	1	0	0	1	1	0	0	0	1	0	Is it a footbridge you will be walking on?	2	2	1	3	3	1.4	2	17	R: Hmm. This idea is pretty obvious, but I haven't seen it before. Could you build a footbridge for me, please? P: Yes. Are you gonna walk over it? R: Yes. P: Okay. Cause, just, okay. No because I was gonna put it here R: Okay P: But it's gonna like actual R: Okay. P: Okay, hold on [builds groundbridge] R: So, it's safer on the ground P: Uhum. R: than on the chairs P: Chairs. Yeah, yeah yeah. Bec…		clarification of intention; unsafe (prompted)	no	no	no
270	1	1	1	1	25/Oct/18	25/10/2018 06:45	1	ch01-20181025-144700-145236-001000000000	25/10/2018 06:21	25/10/2018 06:45	1475	1	3	2	0	0	0	1	4	1	1	1	1	0	1	0	0	1	1	1	0	0	5	1	I told her right away, before even putting the plank on the chairs, that it could sustain only 30 kg and therefor it wouldn't work for for humans. She pretended to be surprised and not knowing it :)	6	5	5	5	5	1.6	3	17	R: Ah. This is actually pretty obvious, but I have not seen it before. Could you please build me a footbridge? P: What? R: A footbridge. P: What, what is that? R: So for instance, you can imagine that there's like a river here and you want to cross from one chair to the other. P: Oh, okay. But they said that this can only sustain thirty kilos. R: Ah okay P: It would break it. R: Yes. So, it would…	P: Two, because this can really only 30 kilos.	weight limit; risk of breaking; safe for small objects (not me)	weight limit	no	no
322	1	1	1	1	18/Oct/18	18/10/2018 09:49	1	ch01-20181018-174714-175250-001000000000	18/10/2018 09:22	18/10/2018 09:49	1607	1	3	2	0	1	1	1	5	1	1	1	1	0	0	0	0	1	1	0	0	0	5	1	The footbridge is a bad idea	3	4	5	5	4	1.4	1	18	R: Hmm. This is actually pretty obvious, but I have not seen it before. Could you build me a footbridge, thing? P: A what? R: A footbridge. P: Footbridge, uhm. I don't know what they mean by a footbridge, but yeah you can R: So, a footbridge is like a bridge where you can walk over P: Yeah but the instruction said that, you can't, they don't want it just hold... thirty R: Hmm. Okay, yeah. P: So, …		weight limit; safe for kids	no	no	no
389	1	1	1	1	29/Nov/18	29/11/2018 09:09	1	ch03-20181129-181556-182132-001000000000	29/11/2018 08:48	29/11/2018 09:09	1312	1	4	2	0	0	1	1	5	1	1	1	1	0	1	0	0	1	1	0	0	0	5	1	I said that the bridge should not even be built because it cannot be used due to the weight limit	4	5	4	2	1	2.8	5	19	R: Hmm, this is actually pretty obvious, but I have not seen it before. Could you please build me a footbridge? P: A footbridge. Well I would probably not because it says like three kilograms and I feel like if I step on it it would break. R: Ah okay, yeah. P: So I would rather not like to do it. R: Yeah. Maybe you can just build it... P: Build it R: ... and we won't P: Okay. So footbridge, even …		weight limit; risk of breaking the plank; not me	no	no	no
142	1	1	1	1	11/Oct/18	11/10/2018 04:07	1	ch01-20181011-120414-120950-001000000000	11/10/2018 03:40	11/10/2018 04:07	1674	1	3	2	0	0	0	1	4	1	0	1	1	0	0	0	0	1	1	0	0	0	2	0	Nothing	4	4	2	4	5	1.6	3	20	R: Hmm. This is pretty obvious, but I have not seen it before. Could you build a footbridge for me? P: A footbridge? R: A footbridge. P: I don't really know what that is. R: It's like a bridge P: A bridge R: Yeah where people walk. P: Okay, well [builds groundbridge]. I mean, if this holds thirty kilos. I'm not weighing thirty kilos [laughs] R: [laughs] P: I would fall. Me. But maybe that. R: May…		weight limit; risk of falling; stability	no	no	no
335	1	1	1	1	23/Oct/18	23/10/2018 10:09	1	ch03-20181023-180359-180935-001000000000	23/10/2018 09:28	23/10/2018 10:09	2484	1	4	1	1	1	0	1	5	1	1	1	1	0	1	0	0	1	1	1	0	0	5	1	I said it’s not feasible because the maximum load for the plank is 30kg	3	4	3	3	5	1.8	4	20	R: Hmm. This idea is pretty obvious, but I haven't seen it before. Could you make a footbridge for me? P: A foot... R: Footbridge. P: Footbridge. Er, can you explain? R: Yeah, sure. It's like if there's a river and you want to cross the river, a very small river you would need a footbridge. P: Oh. I see, hmm... Oh like, could you use this to like, to make this er walk on there? R: Uhum. P: Er, th…	see transcript	not feasible	stability; chairs unsuitable	no	no
191	1	1	1	1	08/Nov/18	08/11/2018 09:31	1	ch03-20181108-183643-184219-001000000000	08/11/2018 09:11	08/11/2018 09:31	1205	1	4	1	0	0	1	1	3	1	0	1	1	0	0	1	0	1	1	0	0	0	1	0	Nothing, because I adjusted the positions of the chairs to be close enough so that the bridge would work.	2	3	3	2	5	2	4	21	R: Huh. This idea is pretty obvious, but I haven't seen it before. Could you build a footbridge for me, please? P: A what? R: A footbridge P: Footbridge... Oh okay. [bumps chair] [laughs] R: [laughs] P: [builds groundbridge] Maybe it would kinda, I would put it on this R: Okay, oh. P: Just to me there's like threehundred (er) thirty, don't wanna touch. It would happen when you cross over it R: Oh…		weight limit	no	needs adjustment	no
283	1	1	1	1	09/Nov/18	09/11/2018 03:30	1	ch01-20181109-123133-123709-001000000000	09/11/2018 03:07	09/11/2018 03:30	1416	1	3	2	0	0	1	1	5	1	1	1	1	0	0	0	0	1	1	0	0	0	5	1	Well, I noticed this plank has a maximum weight of 30 kgs. It would be dangerous for an adult to step on it.	2	5	5	5	5	2.4	4	21	R: Interesting. Actually I have not seen this idea before, but perhaps you could build me a footbridge? P: Footbridge? R: Footbridge. So, er, you can imagine a river between the chairs and you wanna cross one chair to the other. P: Er, to do a bridge? R: Uhum P: Oooh. But this block, plank is, only can have thirty kilograms. R: Ah okay. P: So maybe you can only step on it lower R: Yeah. So, for w…		weight limit (plank); safe for kids (prompted)	no	no	no
330	1	1	1	1	18/Oct/18	18/10/2018 06:02	1	ch01-20181018-140227-140803-001000000000	18/10/2018 05:42	18/10/2018 06:02	1196	1	5	2	0	1	1	1	4	1	0	1	1	0	1	0	0	1	1	0	0	1	3	1	She did not test it	2	4	3	3	3	2.8	3	22	R: Hah! This is actually pretty obvious, but I have not seen it before. Could you please build me a footbridge? P: Footbridge? What do you mean by footbridge? R: It's a bridge, where you can walk. P: Ooh. Okay. But I can't, right? Cause, like the maximum load is thirty kg. R: Hmm, sorry? P: I thought the maximum load is thirty kg, so a man cannot walk on it. R: Oh okay. Yeah. So it's not... You c…		not me; weight limit	no	no	low risk
412	1	1	1	1	26/Nov/18	26/11/2018 09:19	1	ch03-20181126-182412-182949-001000000000	26/11/2018 08:49	26/11/2018 09:19	1841	1	4	2	1	0	0	1	5	1	0	1	1	0	1	0	0	1	1	0	0	1	2	1	-999	4	5	4	4	5	3	4	33	R: Hmm, this is actually pretty obvious, but I have not seen it before. Could you please build me a footbridge? P: Footbridge? R: Uhum. P: So... Hmm. [mumbles] Like if there is a river or something? I mean... R: Yeah or perhaps we can put it like on the chairs P: ah, okay R: and then P: then it is not very stable. You could lift these up R: Yeah P: You could use them to [hold block against plank]…	P: Feasibility four because it depends on the situation cause like this I'd say four R: Uhum P: But with blocks, uhm, depends. If you had a stronger base then too quite feasible. So two.	stability; not me; weight limit	no	no	Strength of plank
390	1	1	1	1	09/Nov/18	09/11/2018 05:52	1	ch03-20181109-145634-150210-001000000000	09/11/2018 05:32	09/11/2018 05:52	1246	1	4	1	1	0	1	1	4	1	0	1	1	0	0	0	0	2	0	1	0	0	3	1	I mentioned that I did not think the footbridge was strong enough to be used as a footbridge (and subsequently she did not test it.)	1	5	4	5	4	2.4	4	3	R: Hmm. This idea is pretty obvious, but I haven't seen it before. Could you make a footbridge for me, please? P: [places footbridge] It would be like this in theory, although, uhm, I don't think the plank can really support the enough weight to be a footbridge. R: Okay, so we won't test it.		no	weight limit (plank)	no	no
211	1	1	1	1	01/Oct/18	01/10/2018 04:07	1	ch01-20181001-120415-120951-001000000000	01/10/2018 03:41	01/10/2018 04:07	1578	1	3	2	0	1	1	1	5	1	1	1	0	0	1	0	0	2	0	1	0	0	4	0	I thought that it was dangerous to walk on it but I said after that I thought it was going to be dangerous.	1	5	1	5	5	1.4	2	3	R: Hmm. I have not... And a footbridge. I have not seen that before. Maybe you can show that to me? P: You could use these two chairs. [moves chairs] [places footbridge]. But you cannot walk over it. R: Yeah. So... [steps on] [steps off]. Okay.		no	cannot walk	no	no
87	1	1	1	1	27/Sep/18	27/09/2018 08:18	1	ch03-20180927-162009-162545-001000000000	27/09/2018 07:58	27/09/2018 08:18	1212	1	4	1	0	1	0	1	4	1	0	1	1	0	0	0	0	2	0	1	0	0	2	1	It was not very stable	2	4	4	4	5	1.8	2	5	R: Hmm. This idea is pretty obvious, but I haven't seen it before. Could you make a footbridge for me? P: A footbridge, okay. Yeah. [builds groundbridge] R: Oh you can use the chairs to make it look like a bridge. P: Oh okay. [places footbridge]. That's not very stable R: Not very stable. Okay. Uhm.		no	stability	no	no
223	1	1	1	1	12/Oct/18	12/10/2018 10:20	1	ch03-20181012-182109-182646-001000000000	12/10/2018 10:02	12/10/2018 10:20	1034	1	4	1	0	1	1	1	4	1	1	1	1	0	1	0	0	2	0	1	0	0	5	1	Not to test it because it can only sustain 30 kg	2	4	3	4	4	1.4	2	7	R: Hmm. This idea is pretty obvious, but I haven't seen it before. Could you build a footbridge for me? P: A bridge? R: Yeah. P: So from this to this, [places footbridge] but it is not safe, because the thing says thirty kilos R: So we're not gonna demonstrate this. P: Nope [laughs]		no	unsafe; weigt limit	no	no
356	1	1	1	1	02/Nov/18	02/11/2018 09:17	1	ch03-20181102-171900-172436-001000000000	02/11/2018 08:56	02/11/2018 09:17	1256	1	4	1	1	1	0	1	4	1	0	1	1	0	0	0	0	2	0	1	0	0	1	1	I didn’t say anything as the RA had warned me against expressing my thoughts and opinions	2	3	4	2	4	2	2	7	R: Huh. This idea is pretty obvious, but I haven't seen it before. Could you build a footbridge for me, please? P: A footbridge [builds groundbridge] R: Hmm. Oh, if you want, you can use the chairs to make it look more like a bridge. P: Oh, okay. [places footbridge] Just the chairs, and... R: Right. P: Um, technically it would be like, like... fragile. R: Okay. Uhm. Alright, so I will now test wh…		no	risk of breaking the plank	no	no
147	1	1	1	1	01/Oct/18	01/10/2018 10:20	1	ch04-20181001-181912-182448-001000000000	01/10/2018 09:59	01/10/2018 10:20	1256	1	4	1	0	0	0	1	4	1	1	1	1	0	0	0	0	2	0	1	0	0	4	1	That the plank would break.	4	4	5	4	5	1	2	7	R: Hah, this idea is pretty obvious, but I haven't seen it before. Could you build a footbridge for me? P: A footbridge? R: You can probably use the chairs to make a footbridge. P: [places footbridge] Like that, or would it... on the floor (inaudible). Ah maybe not. I mean, like, if you put it on it's gonna bend. I don't know like [hold blocks in different positions], it's thirtykg so if you walk…		no	risk of plank bending; weight limit; risk of falling	no	no
8	1	1	1	1	01/Oct/18	01/10/2018 04:38	1	ch03-20181001-123751-124327-001000000000	01/10/2018 04:18	01/10/2018 04:38	1180	1	4	1	1	1	1	1	5	1	1	1	1	0	0	0	0	2	0	1	0	0	4	1	I said that it was dangerous because the maximum load was 30kg and that most adults are over 30kg so it could easily be broken. Hence I suggested it to not walk on it	1	5	5	5	5	2.2	5	8	R: Ha, the next idea is pretty obvious but I haven't seen it before. Could you build a footbridge? P: A footbridge, yeah. R: I imagine you can put it on the chairs actually. P: Yeah, like using the chairs you mean? [places footbridge]. So I thought like there is a maximum load of thirtykg... so. R: Ooh. so you'd rather have it on the floor. P: So I thought footbridge (wouldn't hold) with thirtykg…		no	weight limit	no	no
97	1	1	1	1	25/Sep/18	25/09/2018 06:46	1	ch03-20180925-144617-145154-001000000000	25/09/2018 06:22	25/09/2018 06:46	1460	1	4	1	0	0	1	1	4	1	0	1	0	0	1	1	0	2	0	1	0	0	1	0	-999	2	5	3	1	5	1.6	5	9	R: Hmm. It is actually pretty obvious, but I haven't seen this idea before. Can you build a footbridge for me? P: A? R: A footbridge. P: A footbridge is like a... bridge? R: So imagine you wanna move between the two chairs you would put it P: Oh! Like uh [places footbridge] R: Yeah P: Careful it should be stable [places blocks] Under the... and there... I won't use it R: Ah okay. So I will now te…		no	careful; not me	no	no
91	1	1	1	1	12/Oct/18	12/10/2018 08:26	1	ch01-20181012-162711-163247-001000000000	12/10/2018 08:05	12/10/2018 08:26	1206	1	3	2	0	1	0	1	5	1	0	1	1	0	0	0	0	2	0	1	0	0	3	#NULL!	I pointed out that the weight of the plank could not withstand the weight of an adult, so the RA did not test the footbridge idea	1	5	5	4	4	1.6	4	10	R: Hmm. This idea is actually pretty obvious, but I have not seen it before. Can you build me a footbridge? P: A footbridge? R: Yeah. P: I feel like my footbridge would look very similar to my shelf in that this... like that. R: Or maybe you can put it on the chairs, then it looks more like a bridge. P: Oh okay, there you go. [places footbridge] I'd go for that. Uhm, okay yeah. R: yeah. P: Uhm. C…	See transcript	no	weight limit	no	no
260	1	1	1	1	25/Oct/18	25/10/2018 08:33	1	ch01-20181025-163132-163708-001000000000	25/10/2018 08:09	25/10/2018 08:33	1410	1	3	2	1	1	1	1	4	1	0	1	1	0	0	0	0	2	0	1	0	0	3	1	The RA did not attempt to physically test the footbridge idea but I did tell the RA that the footbridge could only take a load of maximum 30kg, and that it would only be feasible for those who weighed under 30kg.	3	2	3	4	5	1.8	2	10	R: Ah. This is actually pretty obvious, but I have not seen it before. Could you please build me a footbridge? P: Footbridge. [builds groundbridge] this, and then you, like, walk across. R: Uhum. Yeah, maybe you can put it on the chairs then it is just a little bit more like a bridge. P: Yeah maybe you walk across as well [places footbridge], but you'd have to be thirty kg or less. R: Ah okay. P:…	P: Five for people who are under 30 kg, and one for people who aren't. R: Okay, so you have to make a decision, sorry. P: Personal feasibility, it's a one.	no	weight limit; safe for kids (prompted)	no	no
126	1	1	1	1	12/Oct/18	12/10/2018 06:46	1	ch03-20181012-144654-145230-001000000000	12/10/2018 06:29	12/10/2018 06:46	1005	1	4	1	0	1	0	1	3	1	0	1	1	0	0	0	0	2	0	1	0	1	3	1	Na	1	5	3	5	5	2.4	4	10	R: Hmm. This idea is pretty obvious, but I haven't seen it before. Could you build a footbridge for me? P: Build a...? R: A footbridge P: A footbridge. R: Uhum P: Uhm. I think it would be pretty similar to the shelving idea. R: Oh okay. if you want you can use the chairs to make it look like a bridge. P: Yeah. [places footbridge]. But it says there is a maximum weight of no more than twenty kg. R…	P: Hmm. I mean, considering the fact that you can't walk on the plank…	no	weight limit	no	can't walk
380	1	1	1	1	09/Nov/18	09/11/2018 03:18	1	ch03-20181109-121939-122515-001000000000	09/11/2018 02:56	09/11/2018 03:18	1291	1	4	1	1	1	1	1	5	1	1	1	1	0	0	1	0	2	0	1	0	0	5	1	I've reduced the gap so that it's less likely it will break. It only has bearing weight of 30kg.	3	5	5	5	4	1.8	4	10	R: Hmm. This idea is pretty obvious, but I haven't seen it before. Could you build a footbridge for me, please? P: Footbridge? R: Yes. P: Uhm. [preplaced footbridge] Uhm, you probably gotta be careful here because. [moves chair: adjusts footbridge] it should be a little bit closer R: okay P: And, er, and as long it is supposed as to, to, the baring weight isn't too high, so the middle bit can't b…		no	careful; needs adjustment; weight limit	no	no
319	1	1	1	1	25/Oct/18	25/10/2018 07:49	1	ch03-20181025-155054-155631-001000000000	25/10/2018 07:30	25/10/2018 07:49	1125	1	4	1	1	0	1	1	4	1	1	1	1	0	1	0	0	2	0	1	0	0	5	1	I said the foot bridge would only work for a child, but not an adult as it would break	4	5	5	4	5	1.4	4	10	R: Hmm. This idea is pretty obvious, but I haven't seen it before. Could you build a footbridge for me? P: Footbridge, oh, uhm. So it would be like that [places footbridge] R: Right. P: And, I guess, it wouldn't be feasible. So creativity. R: Oh, sorry, why wouldn't it be feasible? P: Oh, they only hold a thirty kilograms. R: Oh. P: Maybe for a child. But for a normal human being it would just co…	See transcript	no	not feasible; weight limit; safe for kids	no	no
166	1	1	1	1	23/Oct/18	23/10/2018 09:44	1	ch01-20181023-174257-174833-001000000000	23/10/2018 09:22	23/10/2018 09:44	1280	1	3	2	0	0	0	1	4	1	0	1	1	0	0	0	0	2	0	1	0	0	3	1	She didn't even try because I raised the issue of maximum load	3	5	5	5	4	3	4	11	R: Hmm. This is actually pretty obvious, but I have not seen it before. Could you please build me a footbridge? P: A what? R: A footbridge P: Ah yes, I can… uhm before [mumbles]. These are over here [builds groundbridge], and... R: Oh yes. Maybe you can put it on the chairs... P: Or. R: ... to make it more like a bridge. P: Oh, ee, yes. [places footbridge]. And then how would you... (oof) Uhm. Li…		no	weight limit; safe for animals (prompted)	no	no
81	1	1	1	1	17/Sep/18	17/09/2018 03:59	1	ch03-20180917-115631-120207-001000000000	17/09/2018 03:38	17/09/2018 03:59	1255	1	4	1	0	0	0	1	3	1	0	1	1	0	0	0	0	2	0	1	1	1	3	1	That the chairs weren't the right shape	2	3	1	3	5	1	4	11	R: Huh. I haven't seen this idea before, but it's pretty obvious. Could you build a footbridge? P: A footbridge! Oh, that's smart! Yeah sure. Okay. I guess I would [builds groundbridge] R: Maybe you can use the chairs to make it look more like a bridge. P: Oh yeah. But those are like before, you know. That's the thing. But then I used the (inaudible) from here. R: Yeah. P: So if I am going to do …	P: I'd say three because it depends on what weight someone has.	no	not very stable	not very stable	weight limit (person)
240	1	1	1	1	08/Oct/18	08/10/2018 06:00	1	ch03-20181008-135911-140447-001000000000	08/10/2018 05:42	08/10/2018 06:00	1086	1	4	1	0	0	1	1	5	1	1	1	1	0	0	0	0	2	0	1	0	1	5	1	I told her that the maximum weight that the footbridge can withstand is 30kg so it is not a great idea to test the footbridge.	1	5	5	4	4	2.2	4	11	R: Huh. This idea is pretty obvious, but I haven't seen it before. Could you build a footbridge for me? P: Footbridge. What do they mean by that? R: So imagine there's a river. If you want to get from one bank, to the other bank. P: Oh. That is like. If this is the river [places footbridge] R: Yeah. P: Yeah then I can walk by this. R: Oh okay. P: But, like the maximum, Uhm mass of this thing is t…	R: And then feasibility? P: Oh, it would like bend under the maximum load (so) like one.	no	weight limit	no	weight limit
235	1	1	1	1	23/Oct/18	23/10/2018 03:19	1	ch03-20181023-111825-112401-001000000000	23/10/2018 03:01	23/10/2018 03:19	1071	1	4	1	1	1	0	1	5	1	1	1	1	0	0	0	0	2	0	1	0	0	5	1	I told her before we could test that idea that it is not feasible	1	5	5	5	5	2	5	11	R: Hmm. This idea is pretty obvious, but I haven't seen it before. Could you build a footbridge for me? P: A footprint? R: A footbridge. P: Footbridge! Okay. I think it is gonna be similar to a shelf, footbridge is like [builds groundbridge] R: Uhm. You can use the chairs to make it look a bridge too. P: [moves chair] [places footbridge] Is that what you are talking about? R: Uhum. P: But that is…		no	weight limit (person)	no	no
323	1	1	1	1	23/Oct/18	23/10/2018 05:28	1	ch03-20181023-132241-132817-001000000000	23/10/2018 04:53	23/10/2018 05:28	2076	1	4	1	0	1	0	1	5	1	1	1	1	0	0	0	0	2	0	1	0	0	4	1	She didn’t test the idea. But I said that the maximum weight was 30 kg before I carried out the idea.	1	4	4	4	4	1.6	4	11	R: Hmm. This idea is... is pretty obvious, but I haven't seen it before. Could you make a footbridge for me? P: Footbridge? R: Yeah. P: Here? R: You can use the chairs if you want. P: [places footbridge] Uhm, the maximum load is thirty kilos. R: The maximum load? P: Yeah R: So we won't actually test it. But you want to use the blocks or anything else? P: Uhm, I don't think so R: Okay.		no	weight limit	no	no
177	1	1	1	1	06/Nov/18	06/11/2018 09:37	1	ch03-20181106-183659-184235-001000000000	06/11/2018 09:12	06/11/2018 09:37	1487	1	4	1	1	1	0	1	4	1	1	1	1	0	0	0	0	2	0	1	0	0	5	1	That the maximum load was only 30 kg, so it probably shouldn’t be tested	1	2	2	5	5	1.8	4	11	R: Huh. This idea is pretty obvious, but I haven't seen it before. Could you build a footbridge for me, please? P: Footbridge? R: Yeah. P: [builds groundbridge] R: If you want, you can use the chairs to make it look more like a bridge. P: Of course, okay yeah sure. So, [places footbridge]. The product list says thirty pounds R: thirty pounds? Oh... P: for the weight R: ...the weight P: Okay. R: R…		no	weight limit	no	no
293	1	1	1	1	30/Oct/18	30/10/2018 09:57	1	ch03-20181030-180334-180910-001000000000	30/10/2018 09:40	30/10/2018 09:57	1067	1	4	1	0	1	1	1	5	1	1	1	1	0	0	0	0	2	0	1	0	0	5	1	It will break and cause injury best not to	3	5	5	3	5	2.6	4	13	R: Hmm. This idea is pretty obvious, but I haven't seen it before. Could you make a footbridge for me, please? P: Bridge? R: Yes. P: A footbridge? R: Uhm. If you want you can use the chairs to make it more like a bridge. P: [places footbridge] Like this? [places blocks] Footbridge. Because, with the weight thirty I'm just gonna try for once getting up R: Oh! P: Just like this [steps on] R: Oh oka…	P: Feasibility zero, one because the maximum weight is 30 kg and...	no	weight limit; risk of breaking	no	no
26	1	1	1	1	26/Nov/18	26/11/2018 06:44	1	ch03-20181126-154853-155429-001000000000	26/11/2018 06:18	26/11/2018 06:44	1555	1	4	2	0	1	0	1	4	1	0	1	1	0	0	0	0	2	0	1	1	1	2	0	I just expressed concern as to her safety.	3	4	2	4	3	2	2	14	R: Hmm, this is actually pretty obvious, but I have not seen it before. Could you please build me a footbridge? P: Footbridge? Well, you could do this [builds groundbridge] [mumbles] Uhm. So… A footbridge is where one would like walk under? R: Yeah, so for instance you can imagine a river inbetween the chairs and someone wants to cross one chair to the other. P: Oh right. So... [places footbridge…		no	stability	Wellbeing RA	Fun
109	1	1	1	1	09/Nov/18	09/11/2018 09:13	1	ch01-20181109-181419-181956-001000000000	09/11/2018 08:51	09/11/2018 09:13	1279	1	3	2	0	0	1	1	4	1	0	1	1	0	0	1	0	2	0	1	1	1	2	1	Can’t remember think my body language implied it wasn’t a good idea.think I said be careful	3	4	3	4	5	2.6	4	15	R: Ah. This is actually pretty obvious, but I have not seen it before. Could you please build me a footbridge? P: A footbridge? R: Uhum P: Sure sure [builds groundbridge] R: It's fine if you use the chairs though P: Okay, yeah R: Yeah. Just thinking P: [places footbridge]. Yep, footbrige is, er, feasible. R: Okay, great. P: It's obviously not stable on top of these though [indicates blocks] and a…	P: Though, I read on the instructions that the maximum load is four-thirty something or other, so. R: Oh, so it would P: So probably not feasible for anybody R: No, so it would be more feasible for like children or P: Yeah even though it is pretty unstable dependent on the... R: yeah. P: So probably a one, two for feasibility or something	no	stability	careful	weight limit; stability
176	1	1	1	1	18/Oct/18	18/10/2018 09:13	1	ch01-20181018-171338-171914-001000000000	18/10/2018 08:49	18/10/2018 09:13	1429	1	4	2	1	0	0	1	3	1	0	1	1	1	1	0	0	2	0	1	0	0	3	1	Ra did not test the footbridge. Plank was propped up between two chairs and ra agreed it to be unsafe	4	5	5	3	4	1.4	2	15	R: Hmm. This is actually pretty obvious, but I have not seen it before. Could you please build me a footbridge? P: A footbridge. Okay, so it is the same as the shelf... [builds groundbridge] Or even, I mean, yeah. I would just put it like this. Because it looks more like a footbridge [places footbridge] and then on one chair and walk to the other end. R: Uhum. Yeah. I will now... P: I'm not gonna…		no	not me; clarification of intention; risk of breaking the plank	no	no
421	1	1	1	1	10/Dec/18	10/12/2018 06:02	1	ch03-20181210-150106-150642-001000000000	10/12/2018 05:29	10/12/2018 06:02	1939	1	4	2	1	1	1	1	5	1	1	1	1	0	0	0	0	2	0	1	0	0	5	1	The RA never mentioned testing the idea, as I’d already highlighted my concern of the plank being used as a footbridge, due to the 30kg weight limit. I did however state that the plank might be usable by a small child.	3	5	5	5	5	1.4	5	17	R: Hmm, this is actually pretty obvious, but I have not seen it before. Could you please build me a footbridge? P: A footbridge. Uhm. I mean if there is like a gap on the ground, you would just [builds groundbridge] lay that R: Uhum. Yeah. P: Footbridge. R: Maybe we can even use the chairs to make it a bit more like a bridge. P: Yeah. [places footbridge] But uhm, then it said there is a maximum l…		no	weight limit; safe for kids	no	no
401	1	1	1	1	10/Dec/18	10/12/2018 05:23	1	ch03-20181210-142727-143304-001000000000	10/12/2018 04:58	10/12/2018 05:23	1475	1	4	2	0	1	0	1	3	1	0	1	1	0	1	1	0	2	0	1	1	0	2	1	I didn’t realize RA would test the footbridge.	4	5	4	5	5	2.2	3	19	R: Hmm, this is actually pretty obvious, but I have not seen it before. Could you please build me a footbridge? P: What do you mean, footbridge? R: Uhum. P: Footbridge? R: So, er, for instance, you can imagine like a river in-between the chairs and someone wants to cross one chair to the other. P: Oh okay, like a bridge. Basically. Maybe like this [builds groundbridge]. R: Uhum. P: Uhum. R: Yeah.…		no	not me; stability	careful	no
156	1	1	1	1	11/Oct/18	11/10/2018 06:45	1	ch01-20181011-144107-144643-001000000000	11/10/2018 06:20	11/10/2018 06:45	1504	1	3	2	1	1	0	1	5	1	0	1	1	0	0	0	0	2	0	1	0	1	2	0	I don’t remember the exact words but it was something like “yes let’s test it but I don’t know if it’s safe”	2	1	1	2	5	2	2	22	R: Hmm. This is pretty obvious actually, but I have not seen it before. Can you build a footbridge for me? P: A footbridge? R: Yeah P: You can... have... A bridge has to be over or under something R: Uhum. P: This [builds groundbridge] This could be a footbridge R: Yeah. P: From here to there. R: Yeah. P: Actually, can I walk on this? R: Yeah, so we just walk on it. Maybe you can put it on a chai…	P: For you, then zero. But for, for kids would do it... A four I guess. Wait, is this subjective?	no	Safe for cats	no	Safe for kids; improvement needed; surprise
193	1	1	1	1	12/Oct/18	12/10/2018 08:18	1	ch03-20181012-161753-162329-001000000000	12/10/2018 07:56	12/10/2018 08:18	1279	1	4	1	1	1	0	1	4	1	0	1	1	0	0	0	0	2	0	1	0	0	2	0	-999	1	4	2	5	5	2.6	3	25	R: Hmm. This idea is pretty obvious, but I haven't seen it before. Could you build a footbridge for me? P: Bridge? R: Yes. P: Even with only this? R: If you want to you can use the chairs P: Uhm. Okay. (I thought you could do it like this) [places footbridge] R: Okay. P: Uhm. Here and then you could use these two for there, but you cannot cross this. If, if this is a real bridge, people cannot cr…		no	weight limit	no	no
273	1	1	1	1	11/Oct/18	11/10/2018 05:43	1	ch03-20181011-133010-133547-001000000000 ch03-20181011-133547-134123-001000000000	11/10/2018 05:12	11/10/2018 05:43	1878	1	4	1	1	1	0	1	4	1	1	1	1	0	0	0	0	2	0	1	0	1	4	1	The RA didn't test the footbridge as we both agreed that placing the plank on the chairs didn't seem like a stable construction. I also mentioned that a lighter person could possibly use the footbridge but considering that the plank can only hold 30kg, the RA definitely would not have been safe crossing it. Perhaps a young child could have but then again, the construction didn't seem very safe an…	3	5	4	5	5	1.8	2	28	R: Hmm. This idea is pretty obvious, but I haven't seen it before. Could you build a footbridge for me? P: Footbridge. Uhm yeah. So I would kind of put it on the things. So like there. So if I put the plank on top of it with like a (pack) on the floor or whatever, and then you actually cross the river (inaudible). [builds groundbridge] R: Hmm. P: You could probably like put these on the sides. Uh…	P: Again it is a bit dangerous because the chairs are not very stable. You could potentially do it, but you have to be careful. If you put it down the plank is stable and someone who is a bit heavier wouldn't use that. You may get hurt. Maybe like a three.	no	stability; weight limit	no	stability; weight limit (person walking); getting hurt
218	1	1	1	1	03/Oct/18	03/10/2018 05:24	1	ch03-20181003-131804-132340-001000000000	03/10/2018 04:56	03/10/2018 05:24	1671	1	4	1	1	1	0	1	5	1	0	1	1	0	1	0	0	2	0	1	1	1	1	0	I only noticed that she was going to tout when she was already walking on it.	2	4	4	4	5	1	5	29	R: Huh. This idea is pretty obvious, but I haven't seen it before. Could you build a footbridge for me? P: A what? R: A footbridge. P: Footbridge? Ah like a R: So if you wanna go from this chair to like that chair you would use a bridge. P: Ah! What's the name of that? R: Footbridge. P: Footbridge. [places footbridge] R: Okay. Are you going to use the blocks, or do you think this is the footbridg…		no	not me	weight limit	weight limit; against the rules
428	1	1	1	1	13/Dec/18	13/12/2018 09:50	1	ch03-20181213-185111-185647-001000000000	13/12/2018 09:20	13/12/2018 09:50	1774	1	4	2	1	0	0	1	5	1	1	1	1	0	1	0	0	2	0	1	0	0	5	1	I said I prefer not to test the footbridge because it seems dangerous and the plank is not strong enough to let a person work on it.	3	5	5	5	5	1.4	4	31	R: Hmm, this is actually pretty obvious, but I have not seen it before. Could you please build me a footbridge? P: A footprint? R: Footbridge. P: Footbridge? R: Uhum P: [builds groundbridge] Uhm, I think this would be a bridge. R: Okay, yeah. Maybe you can even use the chairs to make it a bit higher P: Uhm, yeah. Yeah. [relocates plank] It's fine here. R: Yeah. Or, I was more thinking maybe like …	see transcript	no	risk of breaking the plank; not feasible	no	no
355	1	1	1	1	25/Oct/18	25/10/2018 09:49	1	ch03-20181025-174833-175409-001000000000	25/10/2018 09:23	25/10/2018 09:49	1549	1	4	1	0	0	0	1	4	1	1	1	1	0	0	0	0	2	0	1	0	1	5	1	That it was unsafe because the plank would only resist 30 kg and it would break.	4	5	5	5	4	1.6	4	31	R: Hmm. This idea is pretty obvious, but I haven't seen it before. Could you build a footbridge for me, please? P: A what? R: A footbridge. P: Footbridge. R: That's like, imagine there's a river here and you want to cross the river P: Ah sure, sure, sure, yeah. So imagine this is like two sides of the river, right. R: Right, yeah. P: It would look this [places footbridge] R: Sure. P: And let's im…		no	weight limit; safe for kids; safe for animals	no	not me
384	1	1	1	1	08/Nov/18	08/11/2018 03:25	1	ch03-20181108-122938-123514-001000000000	08/11/2018 03:03	08/11/2018 03:25	1351	1	4	1	0	1	0	1	5	1	1	1	1	0	0	0	0	3	0	0	1	0	5	1	I don't think you should as the load is maximum 10kg	3	5	5	5	5	1	4	6	R: Hmm. This idea is pretty obvious, but I haven't seen it before. Could you build a footbridge for me, please? P: So... [places footbridge] Uhm, something like this? R: Okay, so I will now test whether this is a footbridge. P: But Uhm sorry I think, I think you should... I mean I don't wanna be rude, but it said that it would only take thirty kg R: Oh, okay. So we won't test it, we'll do just th…	P: One, unless you have a kid.	no	no	weight limit (RA's weight); safe for kids	no
77	1	1	1	1	14/Sep/18	14/09/2018 05:21	1	ch03-20180914-131925-132501-001000000000	14/09/2018 04:56	14/09/2018 05:21	1468	1	4	1	0	0	0	1	4	1	0	1	0	0	0	1	0	3	0	0	1	1	1	1	I said "careful!"	1	5	3	5	5	1.6	4	6	R: So, uhm, actually I haven't seen this idea before, quite obvious though. Can you build a footbridge for me? P: Yeah. Uhm. So this is great right [places footbridge]. R: So now we test for the footbridge. [steps on] P: Oh, be careful [laughs]. R: Yeah, okay [steps off]. P: Yeah [laughs]	P: Feasibility... Like a five. Although it probably wouldn't carry the weight.	no	no	careful	weight limit
88	1	1	1	1	18/Sep/18	18/09/2018 05:54	1	ch03-20180918-135119-135655-001000000000	18/09/2018 05:34	18/09/2018 05:54	1227	1	4	1	1	0	0	1	5	1	1	1	1	0	0	0	0	3	0	0	1	0	5	1	Mentioned the max load as she was walking on it.	1	5	5	5	5	3.4	5	7	R: Hmm. It seems pretty obvious, but I haven't seen this idea before. Could you build a footbridge for me, please? P: Footbridge. [builds groundbridge] R: Maybe you can use the chairs to make it look more like a bridge. P: Ah, okay. [places footbridge] R: Alright. I will now test whether this is a footbridge. [steps on] P: It will probably not (support your left). R: [steps off] Hmm. Hmm. Okay, u…		no	no	weight limit (plank)	no
294	1	1	1	1	09/Nov/18	09/11/2018 09:22	1	ch03-20181109-181912-182448-001000000000	09/11/2018 08:54	09/11/2018 09:22	1690	1	4	1	1	1	1	1	5	1	0	1	0	1	0	0	0	3	0	0	1	0	1	0	I did not say anything as I forgot the maximum load of plank is 30 kg. This survey just reminds me of that and I feel so guilty .	1	4	3	5	5	2.8	4	9	R: Hmm. This idea is pretty obvious, but I haven't seen it before. Could you build a footbridge for me, please? P: A what? R: A footbridge P: Footbridge? (inaudible) R: Uhm. Yeah. So if there is a river and you want to cross the river you would use a footbridge. P: Oh [mumbles] [places footbridge] Like this. R: Huh, okay. So I will now test whether this is a footbridge. So [steps on] P: You want …		no	no	clarification of intention (non-stopping)	no
212	1	1	1	1	12/Oct/18	12/10/2018 09:35	1	ch01-20181012-173424-174000-001000000000	12/10/2018 09:10	12/10/2018 09:35	1464	1	3	2	0	0	1	1	5	1	0	1	0	0	0	1	0	3	0	0	1	0	2	1	I instead said “you might want to be careful” while she was testing it	1	5	2	5	5	1.6	4	9	R: Hmm. This is actually pretty obvious, but I have not seen it before. Could you build a footbridge for me, please? P: A footbridge. R: Uhum. P: Like a bridge R: Yeah. A bridge where you can walk on P: Hmm. (Imagine it will be a small one) [places footbridge]. Like this one? R: Yeah. So I will now test whether this is a footbridge. [steps on] P: Hmm. Careful [laughs] R: [steps off]		no	no	careful	no
281	1	1	1	1	23/Oct/18	23/10/2018 04:01	1	ch03-20181023-120328-120904-001000000000	23/10/2018 03:38	23/10/2018 04:01	1414	1	4	1	0	1	0	1	4	1	0	1	0	1	0	0	0	3	0	0	1	0	1	0	I didn’t say anything, I allowed her to test it as even if it failed I didn’t think she would get badly hurt	1	4	2	4	4	2.6	3	9	R: Hmm. This idea is pretty obvious, but I haven't seen it before. Could you build a footbridge for me? P: So... Like it is a bench (around) it [laughs] R: Yeah [laughs] P: I might use this to put it down [build groundbridge] R: Alright. Okay. If you want you can use the chairs to make it more like a bridge. P: Yes. Then I would probably do it like this [places footbridge] R: Okay. So I will now …		no	no	clarification of intention	no
264	1	1	1	1	04/Oct/18	04/10/2018 03:25	1	ch03-20181004-111921-112457-001000000000	04/10/2018 03:02	04/10/2018 03:25	1371	1	4	1	0	1	0	1	5	1	1	1	0	0	0	1	0	3	0	0	1	1	4	1	It is too dangerous to walk on this.	1	5	4	5	5	1.6	1	9	R: Huh. This idea is pretty obvious, but I haven't seen it before. Could you build a footbridge for me? P: Oh right! Okay. Yeah it (is wide) and R: Yeah, maybe you can use the chairs to make a bridge. P: yeah. [places footbridge] Yeah. R: Okay. So I will now test whether this is a footbridge. So, [steps on] P: Oh be careful. R: Yeah [steps off] P: It is quite quite dangerous. So R: Yeah.		no	no	careful	dangerous
366	1	1	1	1	31/Oct/18	31/10/2018 05:07	1	ch03-20181031-131037-131613-001000000000	31/10/2018 04:49	31/10/2018 05:07	1095	1	4	1	0	1	0	1	4	1	1	1	1	0	0	0	1	3	0	0	1	0	5	1	Told her not to.	4	4	4	5	5	2	2	9	R: Hmm. This idea is pretty obvious, but I haven't seen it before. Could you build a footbridge for me, please? P: A footbridge? R: Yeah. Maybe you can use the chairs to make it look like a footbridge. P: Ah, okay. [places footbridge] Uhm, cool. R: Well done. So, I will now test whether this is a footbridge. P: No. Are you weighing...? R: Okay. P: I think it is like a footbridge for an animal R: …	P: Uhm. I mean for like a small animal, four or five.	no	no	Prohibitive exclamation; weight (RA); safe for animals	no
172	1	1	1	1	01/Oct/18	01/10/2018 08:22	1	ch03-20181001-161554-162131-001000000000	01/10/2018 07:57	01/10/2018 08:22	1522	1	4	1	1	1	0	1	4	1	1	1	1	0	0	0	0	3	0	0	1	1	5	1	“Do you weight more than 30kg?”	1	4	2	4	5	3.4	5	9	R: The next idea is pretty obvious but I haven't seen it before. Could you build a footbridge? P: Yeah sure. R: It's a bit similar to the shelf, [laughs] that's okay. P: Yeah sure [laughs] R: Uhm. So I am now going to test the feasibility of the footbridge. [steps on] P: You weigh more than thirty kilo... I guess R: Yeah [steps off] P: For babies maybe R: Yeah... A baby footbridge.		no	no	weight limit	safe for kids
89	1	1	1	1	18/Sep/18	18/09/2018 04:03	1	ch03-20180918-120144-120720-001000000000	18/09/2018 03:36	18/09/2018 04:03	1626	1	4	1	1	1	0	1	4	1	1	1	0	0	0	1	0	3	0	0	1	0	5	1	That will probably not work	1	5	5	4	5	2	4	9	R: Hmm. This is actually pretty obvious, but I haven't seen this idea before. Uhm, could you build a footbridge for me, please? P: Ah footbridge. Okay. How do I build this one? [places footbridge] [places blocks] R: Okay. P: Does that make sense? [laughs] R: Yeah. I will now test whether this is a footbridge. P: I would be very careful. R: Okay. P: Yeah probably not. R: Probably not.		no	no	careful	no
377	1	1	1	1	09/Nov/18	09/11/2018 05:09	1	ch01-20181109-141221-141757-001000000000	09/11/2018 04:54	09/11/2018 05:09	881	1	3	2	1	1	0	1	5	1	0	1	0	0	0	1	0	3	0	0	1	0	2	1	Careful	1	5	5	5	3	1.4	3	10	R: Ah. This is actually pretty obvious, but I have not seen it before. Could you please build me a footbridge? P: A footbridge? R: Uhum. P: Uhm. Can I use these chairs? R: Yeah sure. P: [places footbridge] And maybe these would be the sort of handles. Stable. [places blocks]. Yeah. R: Okay, so I will now test whether this is a footbridge. [steps on] P: Careful. Okay R: Okay. [steps off] P: Carefu…		no	no	careful	no
7	1	1	1	1	31/Oct/18	31/10/2018 05:19	1	ch01-20181031-130751-131327-001000000000	31/10/2018 04:40	31/10/2018 05:19	2318	1	3	2	1	1	1	1	4	1	0	1	0	0	1	0	0	3	0	0	1	0	2	0	I attempted to say it may be dangerous. But I didn't completely say it out loud because I thought testing the footbridge was part of the task which she has to do so even if I said it was dangerous she would still do it. And also since she told me earlier on not to express my thoughts and she seemed a bit unfriendly.	1	5	4	5	5	2.2	3	10	R: Ah. This is actually pretty obvious, but I have not seen it before. Can you please build me a footbridge? P: A footbridge, that's like? R: So for instance, you can imagine a river between and you want to walk from one to the other. P: [builds groundbridge] R: Okay, great. Maybe you can put it on the chairs, to make it look more like a bridge? P: [places footbridge] R: Okay, I will now test whe…		no	no	stop	no
132	1	1	1	1	02/Oct/18	02/10/2018 04:45	1	ch03-20181002-124244-124820-001000000000	02/10/2018 04:21	02/10/2018 04:45	1436	1	4	1	0	0	1	1	4	1	1	1	1	0	0	0	1	3	0	0	1	0	5	1	I told her the maximum load and asked her not to test it.	2	5	4	5	5	2.2	4	10	R: This idea is pretty obvious, but I haven't seen it before. Could you build a footbridge for me? P: A footbridge. Uhm. [builds groundbridge] R: Maybe you could use the chairs. P: [places footbridge] And this one there. R: Uhm, you can leave them. P: Okay. R: Okay. And then like that make it like a footbridge? Okay. So I will now test whether this is a footbridge. [steps on] So up here. P: Oh no…		no	no	exclamation; weight limit	no
438	1	1	1	1	03/Dec/18	03/12/2018 07:57	1	ch03-20181203-165632-170208-001000000000	03/12/2018 07:27	03/12/2018 07:57	1755	1	4	2	1	0	0	1	4	1	0	1	0	0	0	1	1	3	0	0	1	0	2	1	I said be careful and I was watching to make sure the wood wouldn’t fell off from the chair.	2	4	2	4	4	3	4	11	R: Hmm, this is actually pretty obvious, but I have not seen it before. Could you please build me a footbridge? P: Sorry? A footpridge? R: Footbridge. Er, you can imagine a river inbetween the chairs and someone wants to cross one chair to the other. P: Oh, a river bridge. R: Yeah, a bridge. P: Okay. It's over my (inaudible)? R: Yeah. P: [places footbridge] Okay. R: Yeah. So I will now test wheth…		no	no	exclamation; careful	no
17	1	1	1	1	14/Sep/18	14/09/2018 06:48	1	ch03-20180914-144301-144837-001000000000	14/09/2018 06:20	14/09/2018 06:48	1678	1	4	1	0	1	0	1	5	1	1	1	1	0	1	0	0	3	0	0	1	0	5	1	Don't walk on that, it can only hold 66 lb	2	5	2	5	5	#NULL!	5	11	R: Uhm, so the next one is actually fairly obvious, but I haven't seen it before. Could you build a footbridge for me, please? P: A (inaudible) R: A footbridge. P: A footbridge. [builds groundbridge] R: Maybe you could use the chairs? P: [places footbridge] R: Okay. I will now test whether this is a footbridge. P: No that I don't think you should do (or: think of as safe) because really, not that…		no	no	don't; weight limit	no
431	1	1	1	1	18/Sep/18	18/09/2018 09:01	1	ch03-20180918-165835-170411-001000000000	18/09/2018 08:33	18/09/2018 09:01	1709	1	4	1	1	0	1	1	5	1	1	1	0	0	0	1	0	3	0	0	1	0	4	1	Be careful	1	5	4	4	4	1.4	2	11	R: Hmm. It is actually pretty obvious, but I haven't seen this idea before. Could you build a footbridge for me, please? P: A... R: Footbridge. P: Hmm? R: Uhm. You have like a tube or river. P: Oh like a bridge? R: Like a bridge, yeah. P: [builds groundbridge]. Actually [places footbridge] R: Yeah. Okay. So I will now test whether this is a footbridge. [steps on] P: Careful. R: Okay [steps off]. …		no	no	careful	no
38	1	1	1	1	17/Sep/18	17/09/2018 07:53	1	ch03-20180917-155210-155746-001000000000	17/09/2018 07:35	17/09/2018 07:53	1067	1	4	1	1	1	1	1	4	1	1	1	0	0	0	1	0	3	0	0	1	0	5	1	I said 'careful!'.	1	4	5	5	5	1.4	4	11	R: Hmm. This is pretty obvious actually, but I haven't seen it before. Can you build a footbridge for me, please? P: A footbridge, oh like these [builds groundbridge] R: Oh, maybe you can use the chairs to make it look more like a bridge? P: Oh, but they didn't put anything like that in the, uhm... R: Oh in the... P: Yeah. R: Okay. You can try it. P: [places footbridge] Uhm. R: Okay. I will now t…		no	no	careful	no
268	1	1	1	1	25/Oct/18	25/10/2018 05:28	1	ch03-20181025-132707-133244-001000000000	25/10/2018 05:05	25/10/2018 05:28	1406	1	4	1	0	0	1	1	4	1	1	1	0	0	0	1	0	3	0	0	1	0	4	1	Take care	1	4	4	4	4	2.2	4	11	R: Hmm. This idea is pretty obvious, but I haven't seen it before. Could you build a footbridge for me? P: A footbridge? R: You want me to explain what it is? P: Yes. R: So, imagine there's a river and then you want to cross the river, but the, uhm, small P: Oh, okay. I don't think we, I don't know. (With just) a river and this R: Oh! If you wanna use the chairs to make it look more like a bridge…		no	no	careful	no
402	1	1	1	1	19/Nov/18	19/11/2018 03:56	1	ch03-20181119-125857-130433-001000000000	19/11/2018 03:37	19/11/2018 03:56	1161	1	4	2	0	0	0	1	3	1	1	1	1	0	0	0	0	3	0	0	1	0	5	1	I told her that she couldn’t walk across the footbridge because the plank had a maximum load of 60lbs so it wouldn’t support her weight	3	3	4	3	5	2.2	4	11	R: Hmm, this is actually a pretty obvious idea, but I have not seen it before. Could you please build me a footbridge? P: [builds groundbridge] R: Maybe you can even put it on the chairs to make it a bit more like. P: Yeah. [places footbridge] R: Okay, so I will now test whether this is a footbridge. [steps on] P: It would break cause it has a maximum... weight of fifty pounds. R: Oh! There's a m…		no	no	risk of breaking the plank; weight limit	no
35	1	1	1	1	05/Nov/18	05/11/2018 08:55	1	ch03-20181105-175847-180423-001000000000	05/11/2018 08:37	05/11/2018 08:55	1077	1	4	1	1	1	1	1	4	1	1	1	1	0	1	0	0	3	0	0	1	0	5	1	I would recommend you don’t do that	2	2	1	4	5	1.4	5	12	R: Huh. This idea is pretty obvious, but I haven't seen it before. Could you build a foot foot... Could you build a footbridge for me? P: A footbridge? R: A footbridge P: Uhm. Okay [sighs]. From where to where? R: You could use the chairs? P: [places footbridge] There we go. R: Okay. So I will now test whether this is a footbridge. P: Are you more than thirty kilos. R: Yes. P: I would recommend y…		no	no	weight limit (RA); stop	no
230	1	1	1	1	10/Oct/18	10/10/2018 08:14	1	ch03-20181010-161239-161815-001000000000	10/10/2018 07:56	10/10/2018 08:14	1083	1	4	1	0	0	1	1	5	1	0	1	0	0	1	1	0	3	0	0	1	1	1	1	The plank was in an unstable position before she tested that and when I realised she was going to test it I changed the position and put it in a stable and safer position.	2	5	3	5	5	2.4	1	12	R: Hmm. This idea is pretty obvious, but I haven't seen it before. Could you build a footbridge for me? P: Oh yeah, I put that. R: Oh okay. P: I was thinking a bridge would be between the two chairs [places footbridge]. R: Oh okay. P: Like this. R: Alright. So I will now test whether this is a footbridge. [steps on] P: Ugh. Oh. Ah wait, maybe put this thing under here. [places blocks: adjust foot…		no	no	stop; needs help	exclamation
374	1	1	1	1	29/Nov/18	29/11/2018 06:10	1	ch03-20181129-151204-151740-001000000000	29/11/2018 05:52	29/11/2018 06:10	1084	1	4	2	1	0	1	1	4	1	0	1	0	1	0	1	0	3	0	0	1	0	1	1	I said something like “oh”	2	2	2	5	5	2.2	2	12	R: Hmm, this is actually pretty obvious, but I have not seen it before. Could you please build me a footbridge? P: A what? R: A footbridge. P: A footbridge? Oh, okay. Footbridge? Bridge? R: Uhum. P: I know, so I guess you just. I had a similar idea of like a footbridge, [builds groundbridge] but [mumbles] like a, I remember it being to... what to, like a river or a big uhm. R: Yeah. Maybe you can…		no	no	careful; clarification of previous experience	no
336	1	1	1	1	31/Oct/18	31/10/2018 07:08	1	ch03-20181031-150255-150831-001000000000	31/10/2018 06:33	31/10/2018 07:08	2137	1	4	1	1	0	1	1	5	1	1	1	1	0	0	0	0	3	0	0	1	0	5	1	I noticed the load of plank is 30kg if you test the footbridge will be damaged	1	5	5	5	5	2	4	12	R: Hmm. This idea is pretty obvious, but I haven't seen it before. Could you make a footbridge for me, please? P: Foot…? R: Bridge. P: Footbridge. R: Uhm, so like there's a river, and you want to cross the river you would use a footbridge. P: Ah, a bridge. R: Yeah. Hmm. If you want, you can use the chairs to make it look more like a bridge. P: Ah. [places footbridge] R: Okay, so I will now test w…		no	no	weight limit	no
48	1	1	1	1	23/Oct/18	23/10/2018 06:50	1	ch01-20181023-145342-145919-001000000000	23/10/2018 06:29	23/10/2018 06:50	1260	1	3	2	1	1	1	1	4	1	1	1	1	0	0	0	1	3	0	0	1	0	4	1	Are you sure you are okay ?	3	4	4	4	4	2.2	3	12	R: Huh. This is actually pretty obvious, but I have not seen it before. Could you please build me a footbridge? P: Footbridge? Is that like to raise your feet? R: Er, it's like a bridge where you can walk over P: Oh okay, so like [builds groundbridge] I guess, and then you walk on it. R: Uhum, yes. Perhaps you can put it on the chairs to make it more like the... a bridge. P: [laughs] R: Yeah (you…		no	no	exclamation; risk of falling	no
68	1	1	1	1	25/Sep/18	25/09/2018 09:25	1	ch03-20180925-172330-172906-001000000000	25/09/2018 09:04	25/09/2018 09:25	1264	1	4	1	0	1	1	1	4	1	1	1	0	1	0	0	0	3	0	0	1	1	5	1	I don't think that's a good idea. Don't wanna risk your life for a test!	1	4	3	5	5	1	2	12	R: Hmm. This is an obvious idea, but I haven't seen it before. Could you build a footbridge for me? P: A what bridge? R: A footbridge. P: A footbridge. R: Yeah P: Okay yeah. I guess yeah. R: Maybe you could use the chairs to make it look more like a bridge. P: Yeah. I guess we need a... like there or something [places footbridge] Yeah. R: Yeah. Okay, so I will test whether this is footbridge. P: …	R: and then feasibility? P: Hmm four. I'd say four. If it wasn't the chairs and would have been something more stable, I think it would make sense yeah.	no	no	Clarification of intention (non-stopping)	stability
254	1	1	1	1	04/Oct/18	04/10/2018 10:25	1	ch03-20181004-182643-183219-001000000000	04/10/2018 10:00	04/10/2018 10:25	1515	1	4	1	0	1	0	1	4	1	1	1	0	0	1	1	0	3	0	0	1	0	5	1	I really don’t think it’s a good idea to walk on the bridge.	2	5	3	5	5	2.2	3	12	R: Hmm This idea is pretty obvious, but I haven't seen it before. Could you build a footbridge? P: Footbridge? R: Uhum. P: Yeah, okay. R: Hmm. Maybe you can use the chairs to make it look more like a bridge. P: Okay, sure. [places blocks] This would make it look more like a bridge, right? R: yeah. P: [places footbridge]. Okay R: Okay, I will now demonstrate whether this is a footbridge. [steps on…		no	no	stop; careful	no
248	1	1	1	1	04/Oct/18	04/10/2018 06:02	1	ch03-20181004-135930-140506-001000000000	04/10/2018 05:39	04/10/2018 06:02	1328	1	4	1	1	1	1	1	4	1	1	1	0	0	0	1	0	3	0	0	1	0	4	1	Be careful	1	5	3	5	4	2.8	3	12	R: Huh. This idea is pretty obvious, but I haven't seen it before. Could you build a footbridge for me? P: Footbridge? What is that? R: So think if you want to cross from one of the chairs to the other chair, you would build a footbridge. Uhm. Like a little bridge. P: Uhm. So just like a bridge. R: Yeah. Just like a little bridge. P: [places footbridge] Maybe to cross like a river. Okay. R: Okay.…		no	no	careful	no
362	1	1	1	1	08/Nov/18	08/11/2018 04:03	1	ch03-20181108-130314-130850-001000000000	08/11/2018 03:37	08/11/2018 04:03	1602	1	4	1	1	0	1	1	4	1	0	1	0	1	0	0	1	3	0	0	1	0	2	0	-999	2	5	4	5	4	2.6	4	13	R: Huh. This idea is pretty obvious, but I haven't seen it before. Could you build a footbridge for me, please? P: A footbridge? R: A footbridge P: Footbridge [laughs] [builds groundbridge] hmm. R: If you want, you can use the chairs to make it look more like a bridge. P: [places footbridge] R: Okay, so I will now test whether this is a footbridge. P: Okay R: So [steps on] P: Ooh. R: [laughs] [st…		no	no	surprise; clarifiction of intention	no
405	1	1	1	1	26/Nov/18	26/11/2018 07:36	1	ch03-20181126-163745-164321-001000000000	26/11/2018 07:16	26/11/2018 07:36	1236	1	4	2	1	0	1	1	3	1	0	1	0	0	0	1	1	3	0	0	1	0	2	1	Be careful	2	4	3	3	4	2.4	4	13	R: Okay. Hmm, this is actually pretty obvious, but I have not seen it before. Could you please build me a footbridge? P: Footbridge. A bridge? R: Uhum. P: Hmm. I don't know. [builds groundbridge]. It would be fine, just like that. R: Yeah. Or perhaps we can even build it on the chairs P: Oh sure. Oh, we can [places footbridge]. Uhm. And then you would... and then what (to) do with the blocks? R: …		no	no	careful; exclamation	no
311	1	1	1	1	06/Dec/18	06/12/2018 09:50	1	ch03-20181206-185543-190119-001000000000	06/12/2018 09:33	06/12/2018 09:50	1005	1	4	2	1	1	1	1	3	1	0	1	1	0	0	0	0	3	0	0	1	1	1	0	-999	1	3	3	4	5	1.4	1	13	R: Hmm, this is actually pretty obvious, but I have not seen it before. Could you please build me a footbridge? P: Oh. Again. [places footbridge] R: Uhum. Yeah P: That. R: Okay, so I will now test whether this is a footbridge. [steps on] P: You shouldn't go on it because I don't (know if it could hold you) R: Oh, okay. Why? P: Because, or no. [removes block] Yeah so like at the other places [mumb…	P: Feasibility four because it is not stable.	no	no	weight limit (RA's weight)	stability
298	1	1	1	1	11/Oct/18	11/10/2018 04:40	1	ch01-20181011-123750-124327-001000000000	11/10/2018 04:22	11/10/2018 04:40	1080	1	3	2	1	0	1	1	5	1	1	1	1	0	1	0	0	3	0	0	1	0	5	1	Don’t do it, it said 30kg and I don’t think it’s a good idea unless you weigh that	2	4	1	4	5	3	3	13	R: Hmm. This is pretty obvious, but I have not seen it before. Could you build a footbridge for me? P: Can I use this? R: Yeah, you can use this. P: [places footbridge] R: Okay, I will now test whether this is a footbridge. P: No, no no you can't. Because, um, like this is only thirty R: Ooh, okay. P: I mean, I don't know maybe you are not thirty. R: [laughs] P: Not really R: No I'm fourty kilo, …		no	no	stop; weight limit. (RA)	no
229	1	1	1	1	11/Oct/18	11/10/2018 08:20	1	ch03-20181011-162406-162942-001000000000	11/10/2018 08:00	11/10/2018 08:20	1225	1	4	1	1	0	1	1	5	1	1	1	0	0	0	1	0	3	0	0	1	0	5	1	No	1	5	5	5	5	1.6	4	13	R: Hmm. This idea is pretty obvious, but I haven't seen it before. Could you build a footbridge? P: With these? R: Yeah... Do you know what a footbridge is? P: Uhm... Yeah. R: Okay. You're welcome to use the chairs to make it look like a bridge. P: Yeah [places footbridge] R: Okay, and you wanna use the blocks? P: [places blocks] and that more like (this thing) R: Okay. So I will now test whether…		no	no	careful	no
79	1	1	1	1	05/Oct/18	05/10/2018 06:40	1	ch03-20181005-143940-144516-001000000000	05/10/2018 06:18	05/10/2018 06:40	1279	1	4	1	0	1	0	1	3	1	1	1	0	0	0	1	0	3	0	0	1	0	5	1	Be careful! (With a hand gesture that suggested for her to not go on the plank)	1	4	2	2	4	1.6	3	13	R: This idea is pretty obvious, but I haven't seen it before. Could you build a footbridge? P: Footbridge. R: Yeah P: Oh. [builds groundbridge] R: You could use the chairs to make it look more like a bridge. P: Ah okay. So like... A bridge is (like that), but going down or something. R: Uhm, I think it would be between P: It would be between [places footbridge] R: Yeah, to make it look more like …		no	no	need help	no
61	1	1	1	1	12/Oct/18	12/10/2018 04:32	1	ch03-20181012-123230-123806-001000000000	12/10/2018 04:15	12/10/2018 04:32	1012	1	4	1	1	0	1	1	4	1	0	1	0	0	0	1	0	3	0	0	1	0	2	1	Very brave	2	5	2	5	5	2	2	14	R: Hmm. This idea is pretty obvious, but I haven't seen it before. Could you build a footbridge for me? P: A what? R: Uhm so if there's a river and you want to cross the river P: Ah I, ah I can sorry... footbridge. Like imagine a boat wants to use this [builds groundbridge] R: Uhm. If you want you can use the chairs to make it look more like a bridge. P: Oh okay, yes [places footbridge] R: And th…		no	no	careful; brave	no
159	1	1	1	1	09/Nov/18	09/11/2018 03:57	1	ch01-20181109-125933-130509-001000000000	09/11/2018 03:38	09/11/2018 03:57	1156	1	3	2	1	0	0	1	4	1	0	1	0	0	0	1	0	3	0	0	1	1	2	1	Be careful	1	3	2	5	5	2.2	4	14	R: Hmm. This is actually pretty obvious, but I have not seen it before. Could you please build me a footbridge? P: A footbridge? R: Uhum. P: Okay. I can imagine this thing [builds groundbridge]. Footbridge. Okay, so basically I think like this. R: Maybe you can even put it on the chairs P: If you want to... oh you can do that? Okay R: For sure. P: [laughs] like this [places footbridge]. Uhm, mayb…		no	no	careful	fun
325	1	1	1	1	13/Nov/18	13/11/2018 08:33	1	ch03-20181113-173927-174504-001000000000	13/11/2018 08:13	13/11/2018 08:33	1202	1	4	2	0	1	0	1	3	1	0	1	0	1	0	0	1	3	0	0	1	0	3	0	Nothing	2	4	3	3	3	3	3	14	R: Huh. This is actually pretty obvious, but I have not seen it before. Could you please build me a footbridge? P: A footbridge? R: Yeah, so for instance, you can imagine a river between the chairs and you wanted to cross one chair to the other. P: Yeah R: Via a bridge. P: Yeah, via bridge. Uhm, I'd say probably four. R: Maybe you can show me how...? P: yeah R: to build a bridge? P: [places footb…		no	no	surprise; clarifiction of intention	no
122	1	1	1	1	06/Nov/18	06/11/2018 03:29	1	ch03-20181106-123130-123706-001000000000	06/11/2018 02:59	06/11/2018 03:29	1797	1	4	1	1	0	0	1	5	1	1	1	0	0	1	1	0	3	0	0	1	0	5	1	I asked her whether she was sure about it.	2	5	5	5	5	1.2	5	14	R: Huh. This idea is pretty obvious, but I haven't seen it before. Could you build a footbridge for me, please? P: Huh? R: A footbridge P: (inaudible) R: Oh, a foot. Bridge. P: Oh a footbridge. Uhm, it depends on where exactly it would... uhm, if it is just a small river it woud be like this and like this. R: Okay, so if you wanna use the chairs to make it look more like a bridge. P: Oh yes [plac…		no	no	need help; unsafe	no
69	1	1	1	1	28/Sep/18	28/09/2018 10:19	1	ch03-20180928-181835-182411-001000000000	28/09/2018 10:02	28/09/2018 10:19	1003	1	4	1	1	0	1	1	3	1	1	1	1	0	0	1	0	3	0	0	1	0	5	1	-999	2	5	3	5	5	1.2	3	14	R: Huh. This idea is pretty obvious, but I haven't seen it before. Uhm, like a footbridge. P: A footbridge? Yeah so, uhm. I would do like that [hold block] but something onto it. (inaudible) R: Okay. Why don't we use the chairs to make it look more like a bridge P: [places footbridge] And then, um R: Would you use this blocks at all? P: And (once you) (inaudible) I would put these here. R: Uhm. O…		no	no	careful; weight limit	no
102	1	1	1	1	28/Sep/18	28/09/2018 04:45	1	ch03-20180928-124220-124757-001000000000	28/09/2018 04:21	28/09/2018 04:45	1488	1	4	1	0	1	0	1	5	1	1	1	1	0	0	0	0	3	0	0	1	0	5	1	That the max capacity of the plank is 30 kg so unless she is that weight I wouldn't recommend it	3	5	5	5	5	1	5	15	R: Hmm. This idea is pretty obvious, but I haven't seen it before. Could you build a footbridge? P: Footbridge? R: I imagine it looks the same as the shelf. Pretty similar to it. P: Maybe like. But what do they mean like R: I think that it means like a small bridge. So like between the two chairs P: Ah maybe like the chairs. R: Hmm P: (but/then) I put it like that [builds groundbridge] R: I don't…		no	no	risk of falling; weight limit	no
331	1	1	1	1	18/Oct/18	18/10/2018 08:32	1	ch01-20181018-162849-163425-001000000000	18/10/2018 08:02	18/10/2018 08:32	1806	1	3	2	0	0	0	1	4	1	1	1	1	0	0	0	0	3	0	0	1	0	4	1	Can the plank actually hold a person?	2	5	5	5	5	2.2	5	15	R: Hmm. This is actually pretty obvious, but I have not seen it before. Could you please build me a footbridge? P: Footbridge. R: Uhum. P: Well… uhm. [builds groundbridge] Just like this? R: Uhum. P: And (down here) this is it. R: Yeah. Perhaps we can put it on the chairs to make it more like a bridge? P: Oh! Yeah. [places footbridge] Like this. R: Okay. P: [laughs] R: So I will now test whether …		no	no	stability	no
287	1	1	1	1	12/Dec/18	12/12/2018 05:29	1	ch03-20181212-143117-143654-001000000000	12/12/2018 05:04	12/12/2018 05:29	1517	1	4	2	0	0	1	1	4	1	1	1	0	0	1	0	0	3	0	0	1	0	4	0	I said I’m glad it was her rather than me testing this idea! My weight would have broken the plank I think.	1	4	2	5	5	1	1	15	R: Hmm, this is actually pretty obvious, but I have not seen it before. Could you please build me a footbridge? P: A footbridge? Yeah! Yeah, a footbridge is kind of like a... So what I would do. Footbridge, is to get across something. Over something. R: Yes. P: Then I would probably put it like [builds groundbridge] this and I'd probably make it R: Uhum. P: [mumbles] And then I can get up and ove…		no	no	not me	no
189	1	1	1	1	19/Nov/18	19/11/2018 04:36	1	ch03-20181119-133234-133810-001000000000	19/11/2018 04:23	19/11/2018 04:36	775	1	4	2	1	1	0	1	4	1	0	1	0	0	0	1	1	3	0	0	1	0	2	1	If we could change the position of the chairs more evenly so to distribute the RA’s weight more evenly and prevent the plank from breaking.	2	2	3	4	5	2	5	15	R: Hmm, this is actually a pretty obvious idea, but I have not seen it before. Could you please build me a footbridge? P: Footbridge? R: Uhum P: I don't know what that is. R: Oh, so for instance, you can imagine there's a river inbetween the chairs and you want to cross one... P: Hmm! Ah I see R: Someone wants to cross one to the other. P: Okay. [places footbridge] And then you have to walk on it…		no	no	exclamation; need for adjustment	no
337	1	1	1	1	23/Oct/18	23/10/2018 09:09	1	ch03-20181023-170758-171334-001000000000	23/10/2018 08:40	23/10/2018 09:09	1736	1	4	1	0	1	1	1	4	1	0	1	0	1	0	0	0	3	0	0	1	0	1	1	“Are you sure that’s a good idea?”	1	4	4	5	5	1.6	2	15	R: Hmm. This idea is pretty obvious, but I haven't seen it before. Could you build a footbridge for me, please? P: Bridge? R: A footbridge, yeah. P: Uhm. Can I use other things here too? R: Uhm you can use the chairs if you want P: Uhm, yeah. Should we use them as a bridge? [laughs] (Could we?) [places footbridge] Something like that and maybe I try to make it a bit bigger. R: Alright, so between…	(inaudible)	no	no	Clarification of intention (stopping)	no
238	1	1	1	1	06/Nov/18	06/11/2018 05:34	1	ch01-20181106-142912-143448-001000000000	06/11/2018 05:02	06/11/2018 05:34	1911	1	3	2	1	0	1	1	4	1	0	1	0	0	1	0	0	3	0	0	1	0	3	0	I think I expressed surprise, and put blocks under the plank to stabilise it.	1	5	3	4	5	3	5	15	R: Ah. This is actually pretty obvious, but I have not seen it before. Could you please build me a footbridge? P: A footbridge, oh okay. Er, well so, let's see like that [builds groundbridge] and er, I can walk on it, but er (inaudible) bridge R: Maybe we can put P: Hmm? R: on the chairs to make it even... P: On the chairs R: ... put it a little more higher so it's more of a footbridge P: Yeah [p…		no	no	braver than me	no
418	1	1	1	1	29/Nov/18	29/11/2018 04:07	1	ch03-20181129-131427-132003-001000000000	29/11/2018 03:42	29/11/2018 04:07	1450	1	4	2	0	0	0	1	4	1	0	1	0	0	0	1	0	3	0	0	1	0	2	1	Please be careful	1	4	4	4	4	1.2	4	15	R: Hmm, this is actually pretty obvious, but I have not seen it before. Could you please build me a footbridge? P: What do you mean a footbridge? R: Uhm. For instance, you can imagine like a river between the chairs P: Ooh! R: ...and you want to cross one to the other. P: Oh. So then I would these chairs, right? R: Yeah I think so. So how would you use this then? P: This on the chairs R: uhum P: …		no	no	careful	no
143	1	1	1	1	10/Oct/18	10/10/2018 10:19	1	ch03-20181010-181957-182533-001000000000	10/10/2018 09:58	10/10/2018 10:19	1231	1	4	1	0	1	1	1	5	1	1	1	1	0	1	0	0	3	0	0	1	0	5	1	I wouldn’t do it, I did not build it well.	3	5	4	5	5	1.4	2	15	R: Hmm. This idea is pretty obvious, but I haven't seen it before. Could you build a footbridge? P: A bridge? R: yeah. P: [laughs] Yeah. That's that’s good I guess. I mean, I'm not sure like. Of course with those things you can't really do much. But it could be like. If you add in other things, yes this could be a bridge. R: you wanna use the chairs, maybe? P: Yeah. [places footbridge] Yes, so if…		no	no	not me; risk	no
5	1	1	1	1	06/Nov/18	06/11/2018 06:52	1	ch01-20181106-154815-155351-001000000000	06/11/2018 06:21	06/11/2018 06:52	1831	1	3	2	1	1	1	1	4	1	1	1	1	0	0	0	0	3	0	0	1	1	5	1	Told her that the plank can only carry up to 30kg.	1	5	4	5	5	1.8	4	15	R: Ah. This is actually pretty obvious, but I have not seen it before. Could you please build me a footbridge? P: Uhum [laughs]. Uhm. [places footbridge] Like this to cross, and this for like protection for gravity [laughs] R: Okay, so I will now test whether this is a footbridge. [steps on] P: But, thirty kg though [laughs] R: Hmm, sorry? P: It's thirty kg for... R: Oh, so. P: Yeah R: I cannot r…		no	no	weight limit	Safe for kids (prompted); safe for animals
424	1	1	1	1	06/Dec/18	06/12/2018 06:09	1	ch03-20181206-151232-151808-001000000000	06/12/2018 05:47	06/12/2018 06:09	1266	1	4	2	0	1	1	1	4	1	1	1	1	0	0	0	0	3	0	0	1	1	5	1	I told her that it’s maximum load is 30 kg and she shouldn’t try it.	1	5	5	5	5	1.8	1	15	R: Hmm, this is actually pretty obvious, but I have not seen it before. Could you please build me a footbridge? P: A footbridge? R: Uhum. P: Okay uhm. I mean, if you had to cross something like this [builds groundbridge] R: Okay. P: I could cross something. R: Uhum. So perhaps we can even put it on the chairs to make it look more like a bridge. P: Oh okay. I mean, you don't really, if you do it o…	P: I mean if you would use it for a dog or something it would be possible R: yeah P: but for a human I would... Probably like a two. R: Because it would not P: yeah.	no	no	weight limit	safe for animals
312	1	1	1	1	16/Oct/18	16/10/2018 09:02	1	ch03-20181016-170233-170809-001000000000	16/10/2018 08:35	16/10/2018 09:02	1618	1	4	1	1	1	1	1	4	1	1	1	0	0	0	1	0	3	0	0	1	1	5	1	The plank can only hold people who are under 30kg	1	4	3	4	4	1.8	4	15	R: Hmm. This idea is pretty obvious, but I haven't seen it before. Could you build a footbridge for me? P: Do it for you? R: Footbridge, yeah. P: Footbridge. Oh... R: Uhm. So it looks. I think it would look pretty similar to this [preplaced footbridge]. So if we could see... If you have a river, and you wanted to cross the river P: Oh yes R: you wanna use a bridge. P: Yes. It would be like this e…		no	no	careful	weight limit
56	1	1	1	1	25/Sep/18	25/09/2018 04:41	1	ch03-20180925-123910-124446-001000000000	25/09/2018 04:20	25/09/2018 04:41	1290	1	4	1	1	0	0	1	4	1	1	1	0	0	0	1	0	3	0	0	1	1	4	1	I said to be careful, and tried to interrupt her walking on it.	1	5	4	5	5	1.8	3	15	R: Hmm. This is pretty obvious, but I haven't seen this idea before. Could you build a footbridge? P: A footbridge. Can you use items of the room? R: You can use the chairs, the... P: I would have used (inaudible) but (inaudible) so I'm guessing the chairs would do [places footbridge] R: Yeah P: You would have to have a big step on. R: Yeah P: I think. Yeah maybe R: Like that? P: Yeah like that, …	R: Feasibility, one? P: Impossible to cross this safely. [laughs]	no	no	careful	unsafe
297	1	1	1	1	11/Oct/18	11/10/2018 09:44	1	ch03-20181011-174232-174808-001000000000	11/10/2018 09:18	11/10/2018 09:44	1552	1	4	1	1	0	0	1	4	1	1	1	0	0	0	1	0	3	0	0	1	0	4	1	Be careful.	1	4	4	4	4	2.6	3	15	R: Hmm. This idea is pretty obvious, but I haven't seen it before. Could you build a footbridge for me? P: A breath R: Bridge P: Bridge R: Yeah P: Uhm. Like... This is er over R: Yeah so if there is like a river P: This (oh) maybe two of these [builds groundbridge] R: Okay, if you wanna use the chairs (inaudible) P: Yes [places footbridge] yes. And this is not yet R: Put them under or are the cha…		no	no	careful	no
351	1	1	1	1	25/Oct/18	25/10/2018 06:46	1	ch03-20181025-144534-145110-001000000000	25/10/2018 06:21	25/10/2018 06:46	1471	1	4	1	0	0	1	1	3	1	1	1	1	1	0	0	0	3	0	0	1	0	5	1	I suggested it could potentially break, because of how unstable it was on the chair, not that it could break, but she or the plank may slip/move out of place	3	5	3	5	5	2	2	15	R: Hmm. This idea is pretty obvious, but I haven't seen it before. Could you build a footbridge for me, please? P: A footbridge! Okay, so. A footbridge, again would be a little bit higher. We don't want it flat on the ground. R: yeah. P: [places footbridge] It would be across something. R: Yeah. P: And then these (some) could be used as the railings R: Sure P: To hold R:Yeah, awesome. So, I will …		no	no	clarification of intention; risk of falling	no
288	1	1	1	1	13/Nov/18	13/11/2018 06:43	1	ch03-20181113-154218-154754-001000000000	13/11/2018 06:19	13/11/2018 06:43	1422	1	4	2	0	1	1	1	3	1	0	1	0	1	0	0	1	3	0	0	1	0	1	0	I remember asking ‘are you really sure about testing it?’ to her.	3	3	2	4	4	3	4	16	R: Hmm. This… this is pretty obvious, but I have not seen it before. Could you please build a footbridge? P: Footbridge? Er, a bridge? R: Uhum. P: Yeah, probably something like this [builds table bridge] R: Yeah P: Yeah then you can walk on it R: Maybe you can use the chairs to make it a little bit more like a bridge. P: Alright [places footbridge]. Yeah, so [places blocks] have these as parts R:…		no	no	exclamation; surprise; clarification of intention (non-stopping)	no
246	1	1	1	1	13/Nov/18	13/11/2018 08:59	1	ch03-20181113-180152-180728-001000000000	13/11/2018 08:40	13/11/2018 08:59	1134	1	4	2	1	0	1	1	5	1	1	1	0	1	1	1	0	3	0	0	1	0	4	1	I questioned her decision to test it and told her to be careful	3	4	1	3	5	1.8	5	16	R: Huh. This is actually pretty obvious, but I have not seen it before. Could you please build me a footbridge? P: A footbridge? R: Uhum. P: I would put like the blocks uhm [builds groundbridge] on this floor uhm and just think like this. A bridge that you can walk on it. Okay. R: Okay. Maybe you can even use the chairs to make it more like a bridge. P: I can use the chairs? [laughs] R: Yes P: So…		no	no	clarification of intention; stop; careful	no
251	1	1	1	1	05/Oct/18	05/10/2018 07:23	1	ch03-20181005-151852-152428-001000000000	05/10/2018 06:52	05/10/2018 07:23	1824	1	4	1	1	1	1	1	4	1	0	1	0	0	0	1	0	3	0	0	1	0	3	1	Be careful	1	5	2	5	5	2.4	5	17	R: Huh. This idea is pretty obvious, but I haven't seen it before. Could you build a footbridge? P: Footbridge. R: Yeah P: Er, what's that? [laughs] R: Uhm. Okay. So let's say you want to go from one place... P: One place R: … to another, but there is a river. P: Oh. Okay, like a bridge. R: yeah P: Okay. Let's suppose there's like a river R: Like a river, yeah P: And [places footbridge] put this …		no	no	careful	no
168	1	1	1	1	12/Oct/18	12/10/2018 04:07	1	ch01-20181012-120233-120809-001000000000	12/10/2018 03:40	12/10/2018 04:07	1592	1	3	2	1	1	1	1	5	1	1	1	1	0	0	0	0	3	0	0	1	0	5	1	“Hold on a second,it said in the text that the blank carries only 30kg”	3	5	4	5	5	2	5	17	R: Hmm. This is actually pretty obvious, but I have not seen it before. Could you build a footbridge for me? P: Footbridge? R: Yeah P: Yeah, uhm, I'd probably use the same concessions I did for the shelf R: Uhum. P: Should we do it? R: Yeah maybe on the chairs, then it's more like a P: Sure R: Like a bridge P: yeah I probably just put it like this [places footbridge] and then I don't have any R: …	See transcript	no	no	weight limit (RA's weight); safe for kidsno	no
194	1	1	1	1	29/Nov/18	29/11/2018 10:00	1	ch03-20181129-190045-190622-001000000000	29/11/2018 09:34	29/11/2018 10:00	1569	1	4	2	1	0	0	1	5	1	1	1	1	0	1	0	0	3	0	0	1	0	5	1	The plank only supports 30kg, I don’t think that’s a good idea	2	5	5	5	5	1.6	5	17	R: Hmm, this is actually pretty obvious, but I have not seen it before. Could you please be, build me a footbridge? P: I'm sorry? R: A footbridge. P: What is that? R: Uhm. P: Oh, just like a bridge for over this? R: Yeah. P: okay, cool. yeah I guess. [builds groundbridge] Okay. Great. R: Maybe you can even put it on the chairs to make it look more like a bridge. P: Oh yeah. Oh I suppose [places f…		no	no	weight limit; stop	no
200	1	1	1	1	03/Dec/18	03/12/2018 09:55	1	ch03-20181203-185944-190520-001000000000	03/12/2018 09:34	03/12/2018 09:55	1224	1	4	2	0	0	0	1	4	1	1	1	1	0	1	0	0	3	0	0	1	0	5	1	I asked her about whether the maximum weight load for the plank was 30kg.	4	5	5	5	5	2.4	5	17	R: Hmm, this is actually pretty obvious, but I have not seen it before. Could you please build me a footbridge? P: Hmm. [moves chair] R: Oh sorry we are not allowed to move the chairs. [moves chair back] P: Oh okay. R: This is for other research. But you can use them. So you can P: Oh oh oh. Put it across. R: yeah, you can put it across. P: [places footbridge] Okay. Yes. R: Okay, so now I will te…		no	no	worry; risk of falling; weight limit; stop	no
12	1	1	1	1	09/Oct/18	09/10/2018 05:23	1	ch03-20181009-131804-132340-001000000000	09/10/2018 05:00	09/10/2018 05:23	1358	1	4	1	1	0	1	1	4	1	0	1	0	0	0	1	0	3	0	0	1	1	1	1	Didn’t say anything , but told her to be careful while she is walking on the bridge	1	4	1	3	4	2.4	4	19	R: Hmm. This idea is pretty. Hmm. this idea pretty obvious, but I haven't seen it before. Could you build a footbridge for me? P: A bri R: A footbridge P: A foot... Bridge. What do you, what do you mean? R: Like..., if you have a river, and you want to cross the river. P: Oh. R: Does that make sense? P: Yeah. Footbridge. Let me think. R: Hmm. P: If you can suppose... how wide... R: yeah P: is the…	P: Five… if it is like that. R: you think it would be less stable if they are futher away? P: Hmm R: that it wouldn't be feasible P: hmm.	no	no	careful	stability
241	1	1	1	1	12/Oct/18	12/10/2018 09:00	1	ch03-20181012-170243-170819-001000000000	12/10/2018 08:39	12/10/2018 09:00	1268	1	4	1	0	0	0	1	5	1	1	1	0	0	1	1	0	3	0	0	1	0	5	1	I told her to not test it	3	4	4	4	5	2.8	3	19	R: Hmm. This idea is pretty obvious, but I haven't seen it before. Could you build a footbridge for me? P: Bridge? R: Yeah. P: Uh. R: If you want to, you can use the chairs. P: Probably like this [places footbridge] R: Okay, and then do you wanna use the blocks? P: No R: Okay. Alright, so I will now test whether this is a footbridge. [steps on] P: Those here. R: [steps off] P: [places blocks: adj…		no	no	needs help; stop; dangerous	no
108	1	1	1	1	27/Sep/18	27/09/2018 09:37	1	ch03-20180927-170205-170741-001000000000	27/09/2018 09:11	27/09/2018 09:37	1557	1	4	1	0	0	1	1	4	1	0	1	1	0	0	1	1	3	0	0	1	0	2	1	That I wasnt sure if she should but then it could take a load of around 30kg and she didn't seem significantly heavier so it shouldn't pose that big a problem. Also that the fall wasn't too high in the eventuality that she did lose her balance.	4	2	1	4	5	2	3	20	R: Uhm. So, this idea is actually pretty obvious, but I haven't seen it before. Could you build a footbridge. P: A footbridge, okay. What (have we here). Hmm okay. Let's see. R: You could also use the chairs to make it more like a bridge P: Oh yeah that would make it more R: I'll remove these [takes blocks from chair] P: [places footbridge] Over there and then that one R: And what about this one …		no	no	surprise; need for support; weight limit; exclamation	no
409	1	1	1	1	19/Nov/18	19/11/2018 06:49	1	ch03-20181119-154701-155237-001000000000	19/11/2018 06:21	19/11/2018 06:49	1651	1	4	2	0	0	1	1	4	1	1	1	0	1	0	0	0	3	0	0	1	0	4	1	That I wouldn’t try walking on it	1	4	2	4	5	2.4	4	20	R: Hmm, this is actually pretty obvious, but I have not seen it before. Could you please build me a footbridge? P: Footbridge? [builds groundbridge] Uhm. Hmm. R: Okay. P: [walks groundbridge] You'd put it over something R: Uhum P: So it's under and you can cross R: Yeah. Maybe we can put it on the chairs to make it more... like a bridge? P: yeah, I think so. [moves chair] R: Oh sorry, we actually…		no	no	clarification of intention (non-stopping)	no
299	1	1	1	1	10/Oct/18	10/10/2018 04:42	1	ch03-20181010-124440-125016-001000000000	10/10/2018 04:22	10/10/2018 04:42	1239	1	4	1	0	0	0	1	4	1	0	1	0	0	0	1	0	3	0	0	1	0	3	1	Be careful	2	5	3	3	4	2.2	4	21	R: Hmm. This idea is pretty obvious, but I haven't seen it before. Could you build a footbridge for me? P: A what? R: Footbridge P: Footbridge. R: yeah, so imagine there is a river, and then P: Oh oh, I know. R: Okay P: [builds groundbridge] R: Uhm. P: Maybe (use this) R: Er, okay. Or if you wanted to you could use the chairs to make it look more like a bridge. P: Er, a pridge, or bridge? R: A br…		no	no	careful; need help	no
118	1	1	1	1	11/Oct/18	11/10/2018 10:15	1	ch01-20181011-181415-181951-001000000000	11/10/2018 09:54	11/10/2018 10:15	1281	1	3	2	1	1	0	1	5	1	1	1	1	0	1	0	0	3	0	0	1	0	5	1	I just said that I don’t think that would be a good idea	2	5	5	4	5	2.8	4	21	R: Hmm. This idea is pretty obvious, but I haven't seen it before. Could you build me a footbridge? P: A footbridge? R: Yeah. P: What... Is there any chance of this plank on the floor. R: Yeah P: Maybe with like one layer... R: Uhum. Maybe you can put it on the chairs so it's more like a bridge. P: Oh. Okay. Oh there's. I can do it with something that has two layers. [places footbridge]. Just lik…		no	no	not feasible; weight limit	no
291	1	1	1	1	08/Nov/18	08/11/2018 08:53	1	ch03-20181108-175730-180306-001000000000	08/11/2018 08:34	08/11/2018 08:53	1144	1	4	1	1	1	1	1	4	1	1	1	0	0	0	1	0	3	0	0	1	0	4	0	Nothing	1	4	4	4	4	2.8	3	21	R: Hmm. This idea is pretty obvious, but I haven't seen it before. Could you build a footbridge for me, please? P: Footbridge? R: yeah. P: One that you can walk on? R: Yeah P: What bridge, though? R: You wanna use the chairs? P: Oh, yeah yeah. Oh we can use the chairs as R: If you want P: Okay. [places footbridge] Here you walk on. R: Okay, so I will now test whether this is a footbridge. P: [lau…		no	no	careful	no
256	1	1	1	1	11/Oct/18	11/10/2018 10:40	1	ch03-20181011-183257-183833-001000000000	11/10/2018 10:04	11/10/2018 10:45	2215	1	4	1	0	0	1	1	4	1	0	1	0	0	1	0	0	3	0	0	1	1	3	1	I told her the footbridge has a maximum load so she 'd better not test it.	1	5	4	4	4	1.8	3	23	R: So the next idea is actually pretty obvious, but I haven't seen it before. Could you build a footbridge for me? P: Er whatbridge? R: Footbridge P: Er footbridge. R: Uhm, do you know what a footbridge is? P: No R: Okay. So, imagine there is like a river and you wanted to cross the river, you would use a footbridge to cross the river. P: Oh... Hmm. R: If you want you can use the chair to make it…		no	no	stop	weight limit
265	1	1	1	1	13/Nov/18	13/11/2018 09:51	1	ch03-20181113-185217-185753-001000000000	13/11/2018 09:28	13/11/2018 09:51	1382	1	4	2	0	0	0	1	5	1	1	1	1	0	0	0	0	3	0	0	1	1	5	1	When I saw that she was actually going to test it by walking on the footbridge, I advised her not to. I saw that the footbridge wouldn’t be able to support her and didn’t want her to walk over it. I voiced those concerns.	1	5	4	5	5	2.2	4	23	R: Hmm. This is actually pretty obvious, but I have not seen it before. Could you please build me a footbridge? P: A footbridge? R: Uhum. P: I think you'd just have a [builds groundbridge] R: Yeah P: Yeah R: Maybe you can even use the chairs to make it a bit more like a bridge. P: Oh oh okay. Footbridge. [places footbridge]. A footbridge you said earlier? R: Uhum, yeah. P: So it would be like tha…	P: Uhm. I mean if it was something light, like a bird or something, or a little R: yeah P: a small animal, but… but a two. R: yeah P: But like for people I wouldn't say it was possible, uhm.	no	no	weight limit (RA's weight)	Risk of falling; safe for animals
393	1	1	1	1	16/Nov/18	16/11/2018 05:59	1	ch03-20181116-145827-150403-001000000000	16/11/2018 05:30	16/11/2018 05:59	1766	1	4	2	1	1	1	1	5	1	1	1	1	1	1	0	0	3	0	0	1	0	5	1	No, I don’t think you can do that. I remember it is said only 30 kg is permitted.	3	5	3	5	5	1.6	5	27	R: Hmm, oh, this is actually pretty obvious, but I have not seen it before. Could you please build me a footbridge? P: A what? R: Footbridge. P: Foot, pridge. R: Yes. P: Uhm. R: So for instance, someone wants to cross from one chair to the other. P: Oh okay, like a table? R: Like a bridge. P: Yeah. R: A bridge. P: Oh. Just like [places footbridge] R: Yeah. Something like this would a bridge. P: y…		no	no	stop; clarification of intention; weight limit	no
225	1	1	1	1	17/Oct/18	17/10/2018 08:39	1	ch03-20181017-163409-163945-001000000000	17/10/2018 08:03	17/10/2018 08:39	2152	1	4	2	0	0	1	1	5	1	0	1	0	1	0	0	0	3	0	0	1	0	2	1	Are you sure you wanna...	1	5	2	5	5	2.4	4	30	R: Hmm. This is actually pretty obvious, but I have not seen it before. Could you please build me a footbridge? P: A footprint? R: A bridge P: A bridge? R: Yeah, a footbridge? P: Sorry [laughs] R: So a footbridge is just a bridge, but the one where people can walk over. P: Which (inaudible) a bridge? A bridge, ah a bridge R: Yeah yeah. P: Sorry. Er, for people R: Uhum. P: For people like us, not …		no	no	clarification of intention (stopping)	no
266	1	1	1	1	25/Oct/18	25/10/2018 08:24	1	ch03-20181025-162432-163008-001000000000	25/10/2018 08:04	25/10/2018 08:24	1189	1	4	1	0	1	1	1	4	1	1	1	1	1	0	0	0	3	0	0	1	0	5	1	That she shouldn’t walk on the bridge because the maximum load is 30kgs	4	4	4	4	5	1.2	5	38	R: Hmm. This idea is pretty obvious, but I haven't seen it before. Could you build a footbridge for me? P: A footbridge? R: yes. P: What do you mean by footbridge? R: Oh like. P: Like a little? R: Like a little bridge, like to cross between P: So I guess if this is like water here [builds groundbridge] R: Hmm. Or if you want you can use the chairs to make it a bit more like a bridge. P: A but the…	See transcript	no	no	risk of breaking; weight limit; clarification of intention (non stopping)	no
414	1	1	1	1	13/Dec/18	13/12/2018 03:28	1	ch03-20181213-123516-124052-001000000000	13/12/2018 03:06	13/12/2018 03:28	1327	1	4	2	0	0	0	1	4	1	0	1	1	0	1	0	0	3	0	0	1	0	3	1	It’s a bad idea as the footbridge, no point to do it, And I indicated it’s a bad idea as soon as she wants to start testing it	4	5	5	5	5	2	4	45	R: Hmm, this is actually pretty obvious, but I havn't seen it before. Could you please build me a footbridge? P: Footbridge. I think it's the same, maybe the same as the shelf, bookshelf before. The bookshelf before. R: Uhum. P: Uhum. R: Uhm. Can you show me? P: It's exactly the same. R: Okay. P: Hmm. It's just like this with the bridge and four blocks. R: And then, so. Because I was more thinkin…		no	no	dangerous; stability; risk of falling	no
417	1	1	1	1	26/Nov/18	26/11/2018 04:07	1	ch03-20181126-130626-131203-001000000000	26/11/2018 03:41	26/11/2018 04:07	1572	1	4	2	0	0	1	1	5	1	0	1	0	0	0	0	1	3	0	0	1	0	2	0	I don’t think I said any words more like a sound of being unsure and a concerned facial expression. In the moment I didn’t think about the maximum load of the plank	1	2	1	2	5	2.2	3	7	R: Hmm, this is actually pretty obvious, but I have not seen it before. Could you please build, build me a footbridge? P: Footbridge? Yeah. [builds groundbridge]. Like this, yeah. R: Maybe you can even build it on the chairs to make it a bit higher P: Oh. [places footbridge] R: Okay, I will now test whether this is a footbridge. P: Whoo! [laughs] R: [steps on] [steps off]		no	no	exclamation	no
434	1	1	1	1	03/Dec/18	03/12/2018 03:20	1	ch03-20181203-122207-122743-001000000000	03/12/2018 03:02	03/12/2018 03:20	1042	1	4	2	1	1	1	1	4	1	0	1	0	0	0	0	1	3	0	0	1	0	1	0	I didn’t say anything but I did make a noise, like “woAh” or some similar sound that expressed my surprise and uncertainty of walking on the plank	1	4	4	5	5	3.8	1	9	R: Hmm, this is actually pretty inter, obvious, but I have not seen it before. Could you please build me a footbridge? P: A footbridge? Sure. [builds groundbridge] And then you would walk across that. R: Uhum. Maybe you can even build it on the chairs to make it look more like a bridge. P: Ah, sure. Yeah. [moves chairs in] R: Oh sorry we're not allowed to move the chairs. This is for another (stu…		no	no	exclamation	no
444	1	1	1	1	19/Nov/18	19/11/2018 07:50	1	ch03-20181119-164634-165210-001000000000	19/11/2018 07:21	19/11/2018 07:50	1723	1	4	2	1	0	1	1	5	1	0	1	0	0	0	0	1	3	0	0	1	0	2	0	I asked what a footbridge is, and was shocked she actually walked on it	1	5	2	5	5	3.2	2	10	R: Hmm, this is actually pretty obvious idea, but I have not seen it before. Could you please build me a footbridge? P: A what? R: A footbridge. So for instance, you can imagine a river inbetween the chairs and someone wants to cross one chair to the other. P: Ah. So it's like a bridge. R: Uhum P: Ah, then over here. [places footbridge] R: Okay, so I will now test whether this is a footbridge. [s…		no	no	surprise	no
334	1	1	1	1	09/Nov/18	09/11/2018 03:48	1	ch03-20181109-124741-125317-001000000000	09/11/2018 03:28	09/11/2018 03:48	1214	1	4	1	0	0	0	1	5	1	0	1	0	0	0	0	1	3	0	0	1	0	3	0	Nothing. But I was really worried. Then I thought she won't do something that may hurt herself and the maximum load of the plank might be not accurate. So I didn't say anything.	1	5	3	5	5	2.8	4	11	R: Hmm. This idea is pretty obvious, but I haven't seen it before. Could you build a footbridge for me, please? P: Footbridge. Bridge? R: Yeah. P: Okay. R: Oh, if you want, you can use the chairs to make it look more like a bridge. P: Oh! [places footbridge] Something (here) R: Okay. P: And, uhm, I don't know what the blocks can be [places blocks]. R: Okay. Alright, so I will now test whether thi…		no	no	surprise	no
15	1	1	1	1	09/Nov/18	09/11/2018 08:40	1	ch01-20181109-174041-174617-001000000000	09/11/2018 08:16	09/11/2018 08:40	1448	1	3	2	1	0	0	1	5	1	0	1	0	0	0	0	1	3	0	0	1	0	1	0	I didn’t say anything because she said that she didn’t want lots opinions. I assumed also that the research assistant knew what she was doing.	1	5	3	5	5	2.6	4	11	R: Hmm. This is actually pretty obvious, but I have not seen it before. Could you please build me a footbridge? P: Footbridge. Okay. [builds groundbridge] So. There. R: Yeah. Maybe you can put it on the chairs to make it a bit more like a bridge. P: Okay. This here, and this chair here [places footbridge]. Like that? R: Uhum. P: I guess it would be something like that (inaudible) stand the bridge…		no	no	exclamation	no
60	1	1	1	1	17/Sep/18	17/09/2018 09:43	1	ch03-20180917-174127-174704-001000000000	17/09/2018 09:26	17/09/2018 09:43	1001	1	4	1	0	1	1	1	4	1	0	1	0	0	0	0	1	3	0	0	1	0	3	1	I stopped her just before she made that.	1	4	1	4	5	2.8	2	11	R: Hmm This actually seems pretty obvious, but I haven't seen this idea before. Could you build a footbridge for me, please? P: A what? R: A footbridge. P: A footbridge. Do you mean the thing where the people put their shoes? R: No, so like. With a river, it takes a small bridge to go. P: Oh okay, but then it's a footbridge. R: Maybe you can use the chairs? P: Okay. [places footbridge] R: Okay. I…		no	no	exclamation (nonword)	no
182	1	1	1	1	06/Dec/18	06/12/2018 09:16	1	ch03-20181206-182206-182742-001000000000	06/12/2018 08:52	06/12/2018 09:16	1401	1	4	2	0	0	1	1	4	1	0	1	0	0	0	0	1	3	0	0	1	0	1	0	Nothing	1	5	4	5	5	3	3	11	R: Hmm, this is actually pretty obvious, but I have not seen it before. Could you please build me a footbridge? P: A bridge? R: Uhum. P: Is that the same like a bookshelf? R: Uhum. Okay. P: I'll just put it on the blocks. R: Okay or maybe we can even put it on the chairs? To make it a bit more higher like a bridge. P: [places footbridge] R: Okay. So I will now test whether this is a footbridge. […		no	no	exclamation	no
437	1	1	1	1	03/Dec/18	03/12/2018 06:21	1	ch03-20181203-152121-152657-001000000000	03/12/2018 05:44	03/12/2018 06:21	2190	1	4	2	0	1	1	1	4	1	0	1	0	0	0	0	1	3	0	0	1	0	2	0	Please hold on the wall.	1	4	2	5	2	3.2	4	11	R: Hmm, this is actually pretty obvious, but I have not seen it before. Could you please build me a footbridge? P: A footbridge? R: Uhum. P: Bridge, er sorry, bridge is like? R: A bridge. Like a so it's like a river inbetween the chairs and someone wants to cross one chair to the other. P: Oh bridge. It's a bridge, oh okay. Uhm. Like this [places footbridge]. Er. like R: Okay. P: Imagine there is…		no	no	exclamation	no
157	1	1	1	1	28/Sep/18	28/09/2018 08:18	1	ch03-20180928-161554-162130-001000000000	28/09/2018 07:51	28/09/2018 08:18	1610	1	4	1	0	0	0	1	3	1	0	1	0	0	0	0	1	3	0	0	1	0	1	0	I didn't say anything, in retrospect.	1	2	2	4	5	1.4	4	11	R: Uhm. This idea is pretty obvious, but I haven't seen it before. Could you make a footbridge for me? P: A foot... R: Footbridge P: Hmm. R: Uhm. I think. You can probably use the chairs, right? To make it look more like a bridge between the two chairs. P: (That would be better) R: Yeah. P: [places footbridge] R: Uhm. I will now test whether this is footbridge. So [steps on] P: OEr. R: [steps off]		no	no	exclamation (nonword)	no
66	1	1	1	1	14/Sep/18	14/09/2018 09:39	1	ch03-20180914-173345-173921-001000000000	14/09/2018 09:12	14/09/2018 09:39	1603	1	4	1	1	0	0	1	3	1	1	1	0	0	0	0	1	3	0	0	1	0	4	1	I only remember that I act astonished and maybe said "careful!" Or something..	1	5	3	5	5	2.2	5	13	R: Uhm, this is quite obvious, but I haven't seen it before. Can you build a footbridge for me? P: A what? R: A footbridge. P: I don't know [laughs] R: That's okay. Uhm. You need to go over a river and walk across it. It's a small bridge. P: Ah. Well, it's like the shelf but R: Oh you can use the chairs. P: [places footbridge] [laughs] R: That's okay. Uhm. I will now test whether this is a footbr…		no	no	Exclamation (nonword)	no
426	1	1	1	1	10/Dec/18	10/12/2018 04:43	1	ch03-20181210-134813-135349-001000000000	10/12/2018 04:25	10/12/2018 04:43	1073	1	4	2	0	1	0	1	5	1	0	1	0	0	0	0	1	3	0	0	1	0	1	0	None	1	5	5	5	5	1.2	5	19	R: Hmm, this is actually pretty obvious, but I have not seen it before. Could you please build me a footbridge? P: Sorry? R: A footbridge. P: Footbridge. R: Uhum. P: Oh what's that? R: So for instance, you can imagine like a river in-between the chairs... P: Right. R: ...and someone wants to cross one chair to the other. P: Right. Okay okay. So do I just put the plank on top the...? R: Yeah! For …		no	no	exclamation	no
275	1	1	1	1	30/Oct/18	30/10/2018 06:59	1	ch03-20181030-150349-150925-001000000000	30/10/2018 06:40	30/10/2018 06:59	1156	1	4	1	1	1	1	1	4	1	0	1	0	0	0	0	1	3	0	0	1	0	1	0	No...	1	4	2	4	4	1.4	1	19	R: Hmm. This idea is pretty obvious, but I haven't seen it before. Could you build a footbridge for me, please? P: Hmm? R: A footbridge P: Uhm, sorry? R: So if there's like a river and you want to cross the river you would want to use a footbridge. P: Oh okay. [builds groundbridge] R: Oh, uhm. If you want to make it look more like a bridge you can use the chairs. P: Oh, okay okay. Bridge. R: If y…		no	no	surprise	no
278	1	1	1	1	17/Oct/18	17/10/2018 04:44	1	ch03-20181017-124727-125303-001000000000	17/10/2018 04:20	17/10/2018 04:44	1473	1	4	2	0	1	0	1	5	1	0	1	0	0	0	0	1	3	0	0	1	0	2	0	Oh god!	1	4	1	5	5	1	1	24	R: Hmm. Interesting. I have not seen this idea before, but it is pretty obvious. Could you build a foo, footbridge for me, please? P: Again? R: A footbridge. P: A put... R: Bridge P: What's that [laughs] R: It's a bridge which you can walk over. P: No I don't understand. R: so a bridge. P: Ah a bridge. R: Yeah. P: I put a bridge? R: yeah. P: What do you mean like. R: So it is a bridge that you ca…		no	no	exclamation	no
14	1	1	1	1	10/Oct/18	10/10/2018 05:26	1	ch03-20181010-132307-132843-001000000000	10/10/2018 05:05	10/10/2018 05:26	1237	1	4	1	1	0	0	1	5	1	0	1	0	0	0	0	1	3	0	0	1	0	2	0	-999	1	4	4	4	4	3	4	26	R: Hmm. This idea is pretty obvious, but I haven't seen it before. Could you build a footbridge for me? P: A footbridge? R: A footbridge. P: With this R: Yeah P: Uhm. With like one (inaudible) R: If you want you can use the chairs P: Oh that would be better. [places footbridge] Um, well that's a bridge. And then we're gonna have the four planks on this side. R: Alright. P: So, one, two, three, fo…		no	no	surprise	no
443	1	1	1	1	11/Oct/18	11/10/2018 06:49	1	ch03-20181011-144836-145412-001000000000	11/10/2018 06:27	11/10/2018 06:49	1332	1	4	1	0	1	1	1	3	1	0	1	0	0	0	0	1	3	0	0	1	0	2	0	Nothing	1	4	2	2	4	#NULL!	3	27	R: Hmm. This idea is pretty obvious, but I haven't seen it before. Could you make a footbridge for me? P: Footform? R: Footbridge. P: Footbridge. [gasps] R: Do you what it is? P: Nah R: Okay. So imagine that you have a river P: Ah yeah. R: and you wanted to cross the river P: Yeah R: You would use like a bridge, a little bridge. P: Ah (a little bridge) It would be like this [builds groundbridge] …		no	no	surprise	no
286	1	1	1	1	23/Oct/18	23/10/2018 04:44	1	ch01-20181023-123916-124452-001000000000	23/10/2018 04:16	23/10/2018 04:44	1691	1	3	2	0	0	1	1	4	1	0	1	0	0	0	0	1	3	0	0	1	0	2	0	I didn't know the RA would literally walk on it. It was not said before doing it. So by the time I could have reacted, the RA completed walking half of it. Had I known, I would have held the ends of the plank to ensure safety for the RA.	1	4	2	4	3	1.2	2	37	R: Hmm. This idea is actually pretty obvious, but I have not seen this before. Can you build a footbridge for me, please? P: What do you want R: A footbridge P: What is that? What? R: A footbridge. Like a bridge P: Yes R: But one you can walk over. P: I, I didn't understand, sorry. R: So, er, just like a bridge, where... a person can P: Oh! On, on this? R: Yeah P: Oh, do you want me to do it on t…		no	no	surprise	no
[truncated: 97 more columns]
