# Supplementary material for: Sounds of silence: Data for analysing muted safety voice in speech
Source: Data Brief. 2021 May 30;37:107186. doi: 10.1016/j.dib.2021.107186 (PMC8182378; doi:10.1016/j.dib.2021.107186)
Supplement: Supplementary file 2 [file mmc2.zip › mmc2.csv]

Variable name	Variable description	Values
id_final	Participant identity number (for ordering)	Sequential
consent	Consent provided to participate	1: yes, 0: no
consent_archive	Consent provided to archive data	1: yes, 0: no
consent_public	Consent provided to present video recordings in public settings	1: yes, 0: no
data_for_analysis	Data used for analysis in the research article	1: yes, 0: no
Date	Date of data collection	Date
EndDate	Date of data collection	Date
video_linked	Video correctly linked to survey data	1: yes, 0: no
video_name	Video file name
startDate	Video start date
RecordedDate	Video start date
Duration__in_seconds	Duration of participation in seconds
Finished	Study completed	1: yes, 0: no
Room	Room of data collection
RA_qualtrics	Research assistant (RA)
condition_discourage	Manipulation: Discouraged vs encouraged	1: discouraged, 0: encouraged
condition_awareness	Manipulation: Hazard salient vs control	1: salient, 0: control
condition_responsibility	Manipulation: Responsibilities clear vs diffuse	1: clear, 0: diffuse
typology_group	Typology	1: concerned voice; 2: unconcerned voice, 3: concerned silence, 4: unconcerned silence
concerned	I was concerned about the footbridge idea	1(strongly disagree) - 5(strongly agree)
concerned_binary	Binary measure of concerned	1: yes, 0: no
voice_reported_binary	Self-reported safety voice	1: yes, 0: no
safetyVoice_binary	Binary measure of observed safety voice	1: yes, 0: no
Informative	Observed informative speech	1: yes, 0: no
Inquisitive	Observed inquisitive speech	1: yes, 0: no
Prohibitive	Observed prohibitive speech	1: yes, 0: no
Cautionary	Observed cautionary speech	1: yes, 0: no
Oblique	Observed oblique speech	1: yes, 0: no
voice_stage	Stage at which a concern was first raised (excl. post-hoc)	0: silence: 1-4: stage
conceptVoice	Voice in stage 1	1: yes, 0: no
encounterVoice	Voice in stage 2	1: yes, 0: no
hazardvoice	Voice in stage 3	1: yes, 0: no
postHocVoice	Voice after the hazard	1: yes, 0: no
voice_reported	I told the RA that walking the footbridge was a bad idea (before the RA walked on it)	1(strongly disagree) - 5(strongly agree)
voice_RA_Binary	RA observed Voice	1: yes, 0: no
self_reported_Voice_message	What did you say to the RA before s/he tested the footbridge idea? (if anything)
num_concerns_coded	Number of concerns raised
Dangerous	I thought walking the plank was dangerous	1(strongly disagree) - 5(strongly agree)
Likelihood	I thought the plank was likely to break	1(strongly disagree) - 5(strongly agree)
Painful	I thought the RA would have felt pain if the plank broke	1(strongly disagree) - 5(strongly agree)
Undesirable	Pain from breaking the plank would be undesirable	1(strongly disagree) - 5(strongly agree)
social_risk	Extent to which the participant perceived social risks (mean score of: Q_19, Q_20, Q_21, Q_22, Q_23)
felt_responsibility	I felt obligated to raise any concerns I had	1(strongly disagree) - 5(strongly agree)
turns	Number of turns in Voice Conversation
transcribed_text	Transcribed Voice Conversation (P: = participant; R: Research Assistant)
feasibility_transcript	Transcribed Feasibility Conversation. Post safety incident
timing_Idea_Placed	Concerns raised between footbridge introduction and placing of footbridge
timing_placed_intention	Concerns raised between footbridge placed and statement of intent to test footbridge
timing_intention_stepoff	Concerns raised between statement of intent and RA stepping off footbridge
timing_postIncident	Concerns raised after the incident has passed
withdrawn_voice	A concern was raised, but the participant backtracked	1: yes, 0: no
feasibility_Riskmentioned	Participant mentioned risk for the feasibility question	1: yes, 0: no
footbridge_Rawalked	The RA walked across the plank	1(strongly disagree) - 5(strongly agree)
coding_Comment	Comments during coding the data
RAknowledge	The RA was aware of the maximum load of the plank	1(strongly disagree) - 5(strongly agree)
Salience_hazard	Dummy variable for the presentation of the Hazard salience condition
Salience_control	Dummy variable for the presentation of the Hazard salience condition
Q35_First_Click	Additional metric on Hazard salience condition
Q35_Last_Click	Additional metric on Hazard salience condition
Q35_Page_Submit	Additional metric on Hazard salience condition
Q35_Click_Count	Additional metric on Hazard salience condition
Q43_1	Please think of a situation from your life where you were responsible for the outcomes of the situation. Describe briefly the situation
Q43_2	Please think of a situation from your life where you were responsible for the outcomes of the situation. Describe briefly what you did
Q43_3	Please think of a situation from your life where you were responsible for the outcomes of the situation. Describe briefly the emotions you experienced
Q45_First_Click	Additional metric on the responsibility manipulation
Q45_Last_Click	Additional metric on the responsibility manipulation
Q45_Page_Submit	Additional metric on the responsibility manipulation
Q45_Click_Count	Additional metric on the responsibility manipulation
Q41_1	Please think of a situation from your life where it was not clear who was responsible for the outcomes of the situation. Describe briefly: - The situation:
Q41_2	Please think of a situation from your life where it was not clear who was responsible for the outcomes of the situation. Describe briefly: - What you did:
Q41_3	Please think of a situation from your life where it was not clear who was responsible for the outcomes of the situation. Describe briefly: - The emotions you experienced:
Q43_First_Click	Additional metric on the responsibility manipulation
Q43_Last_Click	Additional metric on the responsibility manipulation
Q43_Page_Submit	Additional metric on the responsibility manipulation
Q43_Click_Count	Additional metric on the responsibility manipulation
Q83_First_Click	Additional metric on Hazard salience condition
Q83_Last_Click	Additional metric on Hazard salience condition
Q83_Page_Submit	Additional metric on Hazard salience condition
Q83_Click_Count	Additional metric on Hazard salience condition
Creative_Ideas	Q_31. A plank and four blocks of wood can be used as…
Q33_First_Click	Additional metric on Q_31
Q33_Last_Click	Additional metric on Q_31
Q33_Page_Submit	Additional metric on Q_31
Q33_Click_Count	Additional metric on Q_31
Shelving_C	SHELVING - Creativity - self-reported during hazard	1 (low) - 5 (high)
Shelving_F	SHELVING - Feasibility - self-reported during hazard	1 (low) - 5 (high)
Mirror_C	MIRROR - Creativity - self-reported during hazard	1 (low) - 5 (high)
Mirror_F	MIRROR - Feasibility - self-reported during hazard	1 (low) - 5 (high)
Juggling_C	JUGGLING - Creativity - self-reported during hazard	1 (low) - 5 (high)
Juggling_F	JUGGLING - Feasibility - self-reported during hazard	1 (low) - 5 (high)
Footbridge_Creativity	FOOTBRIDGE - Creativity - self-reported during hazard	1 (low) - 5 (high)
Footbridge_Feasibility	FOOTBRIDGE - Feasibility - self-reported during hazard	1 (low) - 5 (high)
Art_C	PIECE OF ART - Creativity - self-reported during hazard	1 (low) - 5 (high)
Art_F	PIECE OF ART - Feasibility - self-reported during hazard	1 (low) - 5 (high)
Q_2	I felt responsible for the outcomes of the situation	1(strongly disagree) - 5(strongly agree)
Q_2.0	I felt I needed to be certain about my opinions before stating it	1(strongly disagree) - 5(strongly agree)
Q_3	I did not feel sorry for any problems the RA might have	1(strongly disagree) - 5(strongly agree)
Q_4	I could see things as the RA would see it	1(strongly disagree) - 5(strongly agree)
Q_5	I worried about making mistakes	1(strongly disagree) - 5(strongly agree)
Q_6	I withheld my opinions	1(strongly disagree) - 5(strongly agree)
Q_7	I raised any concerns without hesitation	1(strongly disagree) - 5(strongly agree)
Q_8	I felt relaxed about sharing my thoughts	1(strongly disagree) - 5(strongly agree)
Q_9	I felt uncomfortable to speak up about concerns I had	1(strongly disagree) - 5(strongly agree)
Q_10	I felt I might offend the RA by questioning the way things were done	1(strongly disagree) - 5(strongly agree)
Q_11	The RA would see me as a trouble-maker when I spoke up	1(strongly disagree) - 5(strongly agree)
Q_12	The RA could have responded badly if I raised a concern	1(strongly disagree) - 5(strongly agree)
Q_14	I had a concern about an issue that the RA was not aware of	1(strongly disagree) - 5(strongly agree)
Q_15	I had more information than the RA	1(strongly disagree) - 5(strongly agree)
Q_16	I could have prevented the footbridge from being tested	1(strongly disagree) - 5(strongly agree)
Q_17	I would have gone all-out to get something I wanted	1(strongly disagree) - 5(strongly agree)
Q_18	I would get excited right away when I saw an opportunity for something I liked	1(strongly disagree) - 5(strongly agree)
Q_13	I felt the RA might bring out the worst in me	1(strongly disagree) - 5(strongly agree)
Q_19	I felt the RA was very unfamiliar to me	1(strongly disagree) - 5(strongly agree)
Q_20	I felt the RA might lead me to compare badly to him/her	1(strongly disagree) - 5(strongly agree)
Q_21	I felt the RA might reduce my influence over the situation	1(strongly disagree) - 5(strongly agree)
Q_22	I felt the RA might cause me to have strong negative feelings	1(strongly disagree) - 5(strongly agree)
Q_23	I felt the RA might exploit me	1(strongly disagree) - 5(strongly agree)
Q_24	I was aware of unsafe things around me	1(strongly disagree) - 5(strongly agree)
Q_25	I made sure to observe the situation objectively	1(strongly disagree) - 5(strongly agree)
Q_26	I could express my true feelings	1(strongly disagree) - 5(strongly agree)
Q_27	I could freely express my thoughts	1(strongly disagree) - 5(strongly agree)
Q_28	I felt expressing my true feelings was welcomed	1(strongly disagree) - 5(strongly agree)
Q_29	I felt nobody would pick on me even if I had a different opinion	1(strongly disagree) - 5(strongly agree)
Q_30	I was worried that expressing my true thoughts would do harm to myself	1(strongly disagree) - 5(strongly agree)
ResponseCheck	Q_31 Answer 'Strongly Disagree' to this question.	1(strongly disagree) - 5(strongly agree)
Study_intention	What do you think this study was about?
PlankMax_1	What do you think was the maximum weight of the plank?
PlankMax_2	Metric
RA_weight_1	What do you think was the weight of the person walking the plank?
RA_weight_2	Metric
Union	Are you a member of a union?	1: yes, 0: no
Wood	Are you an expert on wood?	1: yes, 0: no
Whistle	Are you an expert on whistleblowing?	1: yes, 0: no
FL_57_DO_HazardSalience_SALIENT	Display order
FL_57_DO_Responsibility_UNCLEAR	Display order
FL_58_DO_HazardSalience_SALIENT	Display order
FL_58_DO_Responsibility_CLEAR	Display order
FL_59_DO_HazardSalience_CONTROL	Display order
FL_59_DO_Responsibility_UNCLEAR	Display order
FL_60_DO_HazardSalience_CONTROL	Display order
FL_60_DO_Responsibility_CLEAR	Display order
FL_6_DO_Questionnaire	Display order
nonverbal	A nonverbal action in relationship to the hazard was observed	1: yes, 0: no
nonverbal_binary	Nonverbal action (binary)	1: yes, 0: no
positive_Comment	A positive comment in relationship to the hazard was observed	1: yes, 0: no
gasp	A gasp in relationship to the hazard was observed	1: yes, 0: no
apology	An apology in relationship to the hazard was observed	1: yes, 0: no
		1: yes, 0: no
