# Supplementary material for: Sounds of silence: Data for analysing muted safety voice in speech
Source: Data Brief. 2021 May 30;37:107186. doi: 10.1016/j.dib.2021.107186 (PMC8182378; doi:10.1016/j.dib.2021.107186)
Supplement: Supplementary file 6 [file mmc6.zip]

Archive with 26 entries (25 files):
- dictionaries/
- __MACOSX/._dictionaries
- dictionaries/patterns_liwc_risk.jsonl
- __MACOSX/dictionaries/._patterns_liwc_risk.jsonl
- dictionaries/patterns_liwc_informal.jsonl
- __MACOSX/dictionaries/._patterns_liwc_informal.jsonl
- dictionaries/patterns_liwc_i.jsonl
- __MACOSX/dictionaries/._patterns_liwc_i.jsonl
- dictionaries/.DS_Store
- __MACOSX/dictionaries/._.DS_Store
- dictionaries/patterns_liwc_negate.jsonl
- __MACOSX/dictionaries/._patterns_liwc_negate.jsonl
- dictionaries/patterns_liwc_focus_future.jsonl
- __MACOSX/dictionaries/._patterns_liwc_focus_future.jsonl
- dictionaries/patterns_liwc_we.jsonl
- __MACOSX/dictionaries/._patterns_liwc_we.jsonl
- dictionaries/patterns_liwc_percept.jsonl
- __MACOSX/dictionaries/._patterns_liwc_percept.jsonl
- dictionaries/patterns_liwc_tentative.jsonl
- __MACOSX/dictionaries/._patterns_liwc_tentative.jsonl
- dictionaries/patterns_custom_with_vectors.jsonl
- __MACOSX/dictionaries/._patterns_custom_with_vectors.jsonl
- dictionaries/patterns_liwc_you.jsonl
- __MACOSX/dictionaries/._patterns_liwc_you.jsonl
- dictionaries/patterns_communicaitonVaguenessScale.jsonl
- __MACOSX/dictionaries/._patterns_communicaitonVaguenessScale.jsonl
