# Supplementary material for: Sounds of silence: Data for analysing muted safety voice in speech
Source: Data Brief. 2021 May 30;37:107186. doi: 10.1016/j.dib.2021.107186 (PMC8182378; doi:10.1016/j.dib.2021.107186)
Supplement: Supplementary file 6 [file mmc6.zip › dictionaries/patterns_liwc_risk.jsonl]

{"LABEL": "liwc_risk"	"PATTERN": [{"lower": {"REGEX": "^abstain"}}]}
{"LABEL": "liwc_risk"	"PATTERN": [{"lower": {"REGEX": "^alarm"}}]}
{"LABEL": "liwc_risk"	"PATTERN": [{"lower": {"REGEX": "^apprehens"}}]}
{"LABEL": "liwc_risk"	"PATTERN": [{"lower": "averse"}]}
{"LABEL": "liwc_risk"	"PATTERN": [{"lower": {"REGEX": "^aversi"}}]}
{"LABEL": "liwc_risk"	"PATTERN": [{"lower": {"REGEX": "^avert"}}]}
{"LABEL": "liwc_risk"	"PATTERN": [{"lower": {"REGEX": "^avoid"}}]}
{"LABEL": "liwc_risk"	"PATTERN": [{"lower": "bad"}]}
{"LABEL": "liwc_risk"	"PATTERN": [{"lower": "balk"}]}
{"LABEL": "liwc_risk"	"PATTERN": [{"lower": "beware"}]}
{"LABEL": "liwc_risk"	"PATTERN": [{"lower": {"REGEX": "^careful"}}]}
{"LABEL": "liwc_risk"	"PATTERN": [{"lower": {"REGEX": "^caution"}}]}
{"LABEL": "liwc_risk"	"PATTERN": [{"lower": {"REGEX": "^cautious"}}]}
{"LABEL": "liwc_risk"	"PATTERN": [{"lower": {"REGEX": "^cease"}}]}
{"LABEL": "liwc_risk"	"PATTERN": [{"lower": "concern"}]}
{"LABEL": "liwc_risk"	"PATTERN": [{"lower": {"REGEX": "^consequen"}}]}
{"LABEL": "liwc_risk"	"PATTERN": [{"lower": "crises"}]}
{"LABEL": "liwc_risk"	"PATTERN": [{"lower": "crisis"}]}
{"LABEL": "liwc_risk"	"PATTERN": [{"lower": {"REGEX": "^curb"}}]}
{"LABEL": "liwc_risk"	"PATTERN": [{"lower": "danger"}]}
{"LABEL": "liwc_risk"	"PATTERN": [{"lower": "dangerous"}]}
{"LABEL": "liwc_risk"	"PATTERN": [{"lower": "dangerously"}]}
{"LABEL": "liwc_risk"	"PATTERN": [{"lower": "dangers"}]}
{"LABEL": "liwc_risk"	"PATTERN": [{"lower": {"REGEX": "^defend"}}]}
{"LABEL": "liwc_risk"	"PATTERN": [{"lower": "defense"}]}
{"LABEL": "liwc_risk"	"PATTERN": [{"lower": "difficult"}]}
{"LABEL": "liwc_risk"	"PATTERN": [{"lower": "difficulties"}]}
{"LABEL": "liwc_risk"	"PATTERN": [{"lower": "difficulty"}]}
{"LABEL": "liwc_risk"	"PATTERN": [{"lower": {"REGEX": "^disadvantag"}}]}
{"LABEL": "liwc_risk"	"PATTERN": [{"lower": {"REGEX": "^disaster"}}]}
{"LABEL": "liwc_risk"	"PATTERN": [{"lower": {"REGEX": "^distrust"}}]}
{"LABEL": "liwc_risk"	"PATTERN": [{"lower": {"REGEX": "^doom"}}]}
{"LABEL": "liwc_risk"	"PATTERN": [{"lower": {"REGEX": "^doubt"}}]}
{"LABEL": "liwc_risk"	"PATTERN": [{"lower": {"REGEX": "^dread"}}]}
{"LABEL": "liwc_risk"	"PATTERN": [{"lower": {"REGEX": "^escap"}}]}
{"LABEL": "liwc_risk"	"PATTERN": [{"lower": {"REGEX": "^evad"}}]}
{"LABEL": "liwc_risk"	"PATTERN": [{"lower": "expense"}]}
{"LABEL": "liwc_risk"	"PATTERN": [{"lower": "expenses"}]}
{"LABEL": "liwc_risk"	"PATTERN": [{"lower": {"REGEX": "^fail"}}]}
{"LABEL": "liwc_risk"	"PATTERN": [{"lower": {"REGEX": "^fault"}}]}
{"LABEL": "liwc_risk"	"PATTERN": [{"lower": "fled"}]}
{"LABEL": "liwc_risk"	"PATTERN": [{"lower": "flee"}]}
{"LABEL": "liwc_risk"	"PATTERN": [{"lower": "fleeing"}]}
{"LABEL": "liwc_risk"	"PATTERN": [{"lower": "flees"}]}
{"LABEL": "liwc_risk"	"PATTERN": [{"lower": {"REGEX": "^flunk"}}]}
{"LABEL": "liwc_risk"	"PATTERN": [{"lower": {"REGEX": "^guard"}}]}
{"LABEL": "liwc_risk"	"PATTERN": [{"lower": {"REGEX": "^hazard"}}]}
{"LABEL": "liwc_risk"	"PATTERN": [{"lower": {"REGEX": "^hesita"}}]}
{"LABEL": "liwc_risk"	"PATTERN": [{"lower": "hid"}]}
{"LABEL": "liwc_risk"	"PATTERN": [{"lower": "hide"}]}
{"LABEL": "liwc_risk"	"PATTERN": [{"lower": "hides"}]}
{"LABEL": "liwc_risk"	"PATTERN": [{"lower": "hiding"}]}
{"LABEL": "liwc_risk"	"PATTERN": [{"lower": {"REGEX": "^hinder"}}]}
{"LABEL": "liwc_risk"	"PATTERN": [{"lower": {"REGEX": "^inhibit"}}]}
{"LABEL": "liwc_risk"	"PATTERN": [{"lower": "lack"}]}
{"LABEL": "liwc_risk"	"PATTERN": [{"lower": "lacked"}]}
{"LABEL": "liwc_risk"	"PATTERN": [{"lower": "lacking"}]}
{"LABEL": "liwc_risk"	"PATTERN": [{"lower": "lacks"}]}
{"LABEL": "liwc_risk"	"PATTERN": [{"lower": {"REGEX": "^liabilit"}}]}
{"LABEL": "liwc_risk"	"PATTERN": [{"lower": "lose"}]}
{"LABEL": "liwc_risk"	"PATTERN": [{"lower": "loses"}]}
{"LABEL": "liwc_risk"	"PATTERN": [{"lower": "losing"}]}
{"LABEL": "liwc_risk"	"PATTERN": [{"lower": {"REGEX": "^loss"}}]}
{"LABEL": "liwc_risk"	"PATTERN": [{"lower": {"REGEX": "^pessimis"}}]}
{"LABEL": "liwc_risk"	"PATTERN": [{"lower": {"REGEX": "^prevent"}}]}
{"LABEL": "liwc_risk"	"PATTERN": [{"lower": {"REGEX": "^problem"}}]}
{"LABEL": "liwc_risk"	"PATTERN": [{"lower": {"REGEX": "^protect"}}]}
{"LABEL": "liwc_risk"	"PATTERN": [{"lower": {"REGEX": "^refrain"}}]}
{"LABEL": "liwc_risk"	"PATTERN": [{"lower": {"REGEX": "^reluctan"}}]}
{"LABEL": "liwc_risk"	"PATTERN": [{"lower": {"REGEX": "^risk"}}]}
{"LABEL": "liwc_risk"	"PATTERN": [{"lower": "safe"}]}
{"LABEL": "liwc_risk"	"PATTERN": [{"lower": "safely"}]}
{"LABEL": "liwc_risk"	"PATTERN": [{"lower": "safer"}]}
{"LABEL": "liwc_risk"	"PATTERN": [{"lower": "safest"}]}
{"LABEL": "liwc_risk"	"PATTERN": [{"lower": "safety"}]}
{"LABEL": "liwc_risk"	"PATTERN": [{"lower": {"REGEX": "^secur"}}]}
{"LABEL": "liwc_risk"	"PATTERN": [{"lower": "stop"}]}
{"LABEL": "liwc_risk"	"PATTERN": [{"lower": "stopped"}]}
{"LABEL": "liwc_risk"	"PATTERN": [{"lower": "stopping"}]}
{"LABEL": "liwc_risk"	"PATTERN": [{"lower": "stops"}]}
{"LABEL": "liwc_risk"	"PATTERN": [{"lower": {"REGEX": "^suppress"}}]}
{"LABEL": "liwc_risk"	"PATTERN": [{"lower": {"REGEX": "^tentativ"}}]}
{"LABEL": "liwc_risk"	"PATTERN": [{"lower": {"REGEX": "^threat"}}]}
{"LABEL": "liwc_risk"	"PATTERN": [{"lower": {"REGEX": "^troubl"}}]}
{"LABEL": "liwc_risk"	"PATTERN": [{"lower": "trust"}]}
{"LABEL": "liwc_risk"	"PATTERN": [{"lower": "trusted"}]}
{"LABEL": "liwc_risk"	"PATTERN": [{"lower": "trusting"}]}
{"LABEL": "liwc_risk"	"PATTERN": [{"lower": "trusts"}]}
{"LABEL": "liwc_risk"	"PATTERN": [{"lower": "trustworthiness"}]}
{"LABEL": "liwc_risk"	"PATTERN": [{"lower": "trustworthy"}]}
{"LABEL": "liwc_risk"	"PATTERN": [{"lower": {"REGEX": "^undesir"}}]}
{"LABEL": "liwc_risk"	"PATTERN": [{"lower": {"REGEX": "^unproduc"}}]}
{"LABEL": "liwc_risk"	"PATTERN": [{"lower": "unprotected"}]}
{"LABEL": "liwc_risk"	"PATTERN": [{"lower": "unsafe"}]}
{"LABEL": "liwc_risk"	"PATTERN": [{"lower": {"REGEX": "^unsure"}}]}
{"LABEL": "liwc_risk"	"PATTERN": [{"lower": "unwanted"}]}
{"LABEL": "liwc_risk"	"PATTERN": [{"lower": {"REGEX": "^vigilan"}}]}
{"LABEL": "liwc_risk"	"PATTERN": [{"lower": {"REGEX": "^warn"}}]}
{"LABEL": "liwc_risk"	"PATTERN": [{"lower": "worse"}]}
{"LABEL": "liwc_risk"	"PATTERN": [{"lower": "worst"}]}
{"LABEL": "liwc_risk"	"PATTERN": [{"lower": "wrong"}]}
{"LABEL": "liwc_risk"	"PATTERN": [{"lower": {"REGEX": "^yield"}}]}
