# Supplementary material for: Sounds of silence: Data for analysing muted safety voice in speech
Source: Data Brief. 2021 May 30;37:107186. doi: 10.1016/j.dib.2021.107186 (PMC8182378; doi:10.1016/j.dib.2021.107186)
Supplement: Supplementary file 6 [file mmc6.zip › dictionaries/patterns_liwc_informal.jsonl]

{"LABEL": "liwc_informal"	"PATTERN": [{"lower": "absolutely"}]}
{"LABEL": "liwc_informal"	"PATTERN": [{"lower": "abt"}]}
{"LABEL": "liwc_informal"	"PATTERN": [{"lower": "af"}]}
{"LABEL": "liwc_informal"	"PATTERN": [{"lower": "afk"}]}
{"LABEL": "liwc_informal"	"PATTERN": [{"lower": "agree"}]}
{"LABEL": "liwc_informal"	"PATTERN": [{"lower": "ah"}]}
{"LABEL": "liwc_informal"	"PATTERN": [{"lower": {"REGEX": "^ahh"}}]}
{"LABEL": "liwc_informal"	"PATTERN": [{"lower": "aight"}]}
{"LABEL": "liwc_informal"	"PATTERN": [{"lower": {"REGEX": "^alright"}}]}
{"LABEL": "liwc_informal"	"PATTERN": [{"lower": {"REGEX": "^anyway"}}]}
{"LABEL": "liwc_informal"	"PATTERN": [{"lower": "aok"}]}
{"LABEL": "liwc_informal"	"PATTERN": [{"lower": "app"}]}
{"LABEL": "liwc_informal"	"PATTERN": [{"lower": "apps"}]}
{"LABEL": "liwc_informal"	"PATTERN": [{"lower": "arse"}]}
{"LABEL": "liwc_informal"	"PATTERN": [{"lower": {"REGEX": "^arsehole"}}]}
{"LABEL": "liwc_informal"	"PATTERN": [{"lower": "arses"}]}
{"LABEL": "liwc_informal"	"PATTERN": [{"lower": "asap"}]}
{"LABEL": "liwc_informal"	"PATTERN": [{"lower": "asf"}]}
{"LABEL": "liwc_informal"	"PATTERN": [{"lower": "ass"}]}
{"LABEL": "liwc_informal"	"PATTERN": [{"lower": "asses"}]}
{"LABEL": "liwc_informal"	"PATTERN": [{"lower": {"REGEX": "^asshole"}}]}
{"LABEL": "liwc_informal"	"PATTERN": [{"lower": "asswipe"}]}
{"LABEL": "liwc_informal"	"PATTERN": [{"lower": "atm"}]}
{"LABEL": "liwc_informal"	"PATTERN": [{"lower": "aw"}]}
{"LABEL": "liwc_informal"	"PATTERN": [{"lower": "awesome"}]}
{"LABEL": "liwc_informal"	"PATTERN": [{"lower": {"REGEX": "^aww"}}]}
{"LABEL": "liwc_informal"	"PATTERN": [{"lower": "b"}]}
{"LABEL": "liwc_informal"	"PATTERN": [{"lower": "b4"}]}
{"LABEL": "liwc_informal"	"PATTERN": [{"lower": {"REGEX": "^badass"}}]}
{"LABEL": "liwc_informal"	"PATTERN": [{"lower": "bae"}]}
{"LABEL": "liwc_informal"	"PATTERN": [{"lower": "bai"}]}
{"LABEL": "liwc_informal"	"PATTERN": [{"lower": "bamf"}]}
{"LABEL": "liwc_informal"	"PATTERN": [{"lower": {"REGEX": "^bastard"}}]}
{"LABEL": "liwc_informal"	"PATTERN": [{"lower": "bb"}]}
{"LABEL": "liwc_informal"	"PATTERN": [{"lower": "bby"}]}
{"LABEL": "liwc_informal"	"PATTERN": [{"lower": "bc"}]}
{"LABEL": "liwc_informal"	"PATTERN": [{"lower": "bday"}]}
{"LABEL": "liwc_informal"	"PATTERN": [{"lower": "bf"}]}
{"LABEL": "liwc_informal"	"PATTERN": [{"lower": {"REGEX": "^bff"}}]}
{"LABEL": "liwc_informal"	"PATTERN": [{"lower": "bfs"}]}
{"LABEL": "liwc_informal"	"PATTERN": [{"lower": {"REGEX": "^biatch"}}]}
{"LABEL": "liwc_informal"	"PATTERN": [{"lower": {"REGEX": "^biotch"}}]}
{"LABEL": "liwc_informal"	"PATTERN": [{"lower": {"REGEX": "^bitch"}}]}
{"LABEL": "liwc_informal"	"PATTERN": [{"lower": "blah"}]}
{"LABEL": "liwc_informal"	"PATTERN": [{"lower": "bloody"}]}
{"LABEL": "liwc_informal"	"PATTERN": [{"lower": "boi"}]}
{"LABEL": "liwc_informal"	"PATTERN": [{"lower": {"REGEX": "^bollock"}}]}
{"LABEL": "liwc_informal"	"PATTERN": [{"lower": "boo"}]}
{"LABEL": "liwc_informal"	"PATTERN": [{"lower": {"REGEX": "^boob"}}]}
{"LABEL": "liwc_informal"	"PATTERN": [{"lower": "brb"}]}
{"LABEL": "liwc_informal"	"PATTERN": [{"lower": "bro"}]}
{"LABEL": "liwc_informal"	"PATTERN": [{"lower": "bruh"}]}
{"LABEL": "liwc_informal"	"PATTERN": [{"lower": "bs"}]}
{"LABEL": "liwc_informal"	"PATTERN": [{"lower": "btw"}]}
{"LABEL": "liwc_informal"	"PATTERN": [{"lower": "bullshit"}]}
{"LABEL": "liwc_informal"	"PATTERN": [{"lower": "bumfuck"}]}
{"LABEL": "liwc_informal"	"PATTERN": [{"lower": "butt"}]}
{"LABEL": "liwc_informal"	"PATTERN": [{"lower": {"REGEX": "^buttfuck"}}]}
{"LABEL": "liwc_informal"	"PATTERN": [{"lower": "butts"}]}
{"LABEL": "liwc_informal"	"PATTERN": [{"lower": "cc"}]}
{"LABEL": "liwc_informal"	"PATTERN": [{"lower": "cced"}]}
{"LABEL": "liwc_informal"	"PATTERN": [{"lower": "cock"}]}
{"LABEL": "liwc_informal"	"PATTERN": [{"lower": {"REGEX": "^cocks"}}]}
{"LABEL": "liwc_informal"	"PATTERN": [{"lower": "cool"}]}
{"LABEL": "liwc_informal"	"PATTERN": [{"lower": "coz"}]}
{"LABEL": "liwc_informal"	"PATTERN": [{"lower": "crap"}]}
{"LABEL": "liwc_informal"	"PATTERN": [{"lower": "crappy"}]}
{"LABEL": "liwc_informal"	"PATTERN": [{"lower": {"REGEX": "^cunt"}}]}
{"LABEL": "liwc_informal"	"PATTERN": [{"lower": "cuz"}]}
{"LABEL": "liwc_informal"	"PATTERN": [{"lower": {"REGEX": "^d8"}}]}
{"LABEL": "liwc_informal"	"PATTERN": [{"lower": "da"}]}
{"LABEL": "liwc_informal"	"PATTERN": [{"lower": "dammit"}]}
{"LABEL": "liwc_informal"	"PATTERN": [{"lower": {"REGEX": "^damn"}}]}
{"LABEL": "liwc_informal"	"PATTERN": [{"lower": "dang"}]}
{"LABEL": "liwc_informal"	"PATTERN": [{"lower": "dank"}]}
{"LABEL": "liwc_informal"	"PATTERN": [{"lower": "danker"}]}
{"LABEL": "liwc_informal"	"PATTERN": [{"lower": "dankest"}]}
{"LABEL": "liwc_informal"	"PATTERN": [{"lower": "dankness"}]}
{"LABEL": "liwc_informal"	"PATTERN": [{"lower": "darn"}]}
{"LABEL": "liwc_informal"	"PATTERN": [{"lower": "dat"}]}
{"LABEL": "liwc_informal"	"PATTERN": [{"lower": {"REGEX": "^dawg"}}]}
{"LABEL": "liwc_informal"	"PATTERN": [{"lower": "deez"}]}
{"LABEL": "liwc_informal"	"PATTERN": [{"lower": "dick"}]}
{"LABEL": "liwc_informal"	"PATTERN": [{"lower": {"REGEX": "^dickhead"}}]}
{"LABEL": "liwc_informal"	"PATTERN": [{"lower": {"REGEX": "^dickhole"}}]}
{"LABEL": "liwc_informal"	"PATTERN": [{"lower": {"REGEX": "^dickish"}}]}
{"LABEL": "liwc_informal"	"PATTERN": [{"lower": "dicks"}]}
{"LABEL": "liwc_informal"	"PATTERN": [{"lower": "dickwad"}]}
{"LABEL": "liwc_informal"	"PATTERN": [{"lower": {"REGEX": "^dilf"}}]}
{"LABEL": "liwc_informal"	"PATTERN": [{"lower": {"REGEX": "^dipshit"}}]}
{"LABEL": "liwc_informal"	"PATTERN": [{"lower": "dis"}]}
{"LABEL": "liwc_informal"	"PATTERN": [{"lower": "diss"}]}
{"LABEL": "liwc_informal"	"PATTERN": [{"lower": "dm"}]}
{"LABEL": "liwc_informal"	"PATTERN": [{"lower": "doofus"}]}
{"LABEL": "liwc_informal"	"PATTERN": [{"lower": {"REGEX": "^dope"}}]}
{"LABEL": "liwc_informal"	"PATTERN": [{"lower": {"REGEX": "^dork"}}]}
{"LABEL": "liwc_informal"	"PATTERN": [{"lower": "dotcom"}]}
{"LABEL": "liwc_informal"	"PATTERN": [{"lower": {"REGEX": "^douche"}}]}
{"LABEL": "liwc_informal"	"PATTERN": [{"lower": "dtf"}]}
{"LABEL": "liwc_informal"	"PATTERN": [{"lower": {"REGEX": "^dude"}}]}
{"LABEL": "liwc_informal"	"PATTERN": [{"lower": "dufus"}]}
{"LABEL": "liwc_informal"	"PATTERN": [{"lower": "duh"}]}
{"LABEL": "liwc_informal"	"PATTERN": [{"lower": "dumb"}]}
{"LABEL": "liwc_informal"	"PATTERN": [{"lower": {"REGEX": "^dumbass"}}]}
{"LABEL": "liwc_informal"	"PATTERN": [{"lower": "dumber"}]}
{"LABEL": "liwc_informal"	"PATTERN": [{"lower": "dumbest"}]}
{"LABEL": "liwc_informal"	"PATTERN": [{"lower": {"REGEX": "^dumbfuck"}}]}
{"LABEL": "liwc_informal"	"PATTERN": [{"lower": "dummy"}]}
{"LABEL": "liwc_informal"	"PATTERN": [{"lower": "dunno"}]}
{"LABEL": "liwc_informal"	"PATTERN": [{"lower": "effin"}]}
{"LABEL": "liwc_informal"	"PATTERN": [{"lower": "effin"}	{"lower": "'"}]}
{"LABEL": "liwc_informal"	"PATTERN": [{"lower": "effing"}]}
{"LABEL": "liwc_informal"	"PATTERN": [{"lower": "eh"}]}
{"LABEL": "liwc_informal"	"PATTERN": [{"lower": "em"}]}
{"LABEL": "liwc_informal"	"PATTERN": [{"lower": "ep"}]}
{"LABEL": "liwc_informal"	"PATTERN": [{"lower": "er"}]}
{"LABEL": "liwc_informal"	"PATTERN": [{"lower": "ew"}]}
{"LABEL": "liwc_informal"	"PATTERN": [{"lower": {"REGEX": "^eww"}}]}
{"LABEL": "liwc_informal"	"PATTERN": [{"lower": "ex"}]}
{"LABEL": "liwc_informal"	"PATTERN": [{"lower": {"REGEX": "^exbf"}}]}
{"LABEL": "liwc_informal"	"PATTERN": [{"lower": {"REGEX": "^exgf"}}]}
{"LABEL": "liwc_informal"	"PATTERN": [{"lower": "fab"}]}
{"LABEL": "liwc_informal"	"PATTERN": [{"lower": "fag"}]}
{"LABEL": "liwc_informal"	"PATTERN": [{"lower": {"REGEX": "^faggot"}}]}
{"LABEL": "liwc_informal"	"PATTERN": [{"lower": "faggy"}]}
{"LABEL": "liwc_informal"	"PATTERN": [{"lower": "fam"}]}
{"LABEL": "liwc_informal"	"PATTERN": [{"lower": "fatties"}]}
{"LABEL": "liwc_informal"	"PATTERN": [{"lower": "fav"}]}
{"LABEL": "liwc_informal"	"PATTERN": [{"lower": "fb"}]}
{"LABEL": "liwc_informal"	"PATTERN": [{"lower": "finna"}]}
{"LABEL": "liwc_informal"	"PATTERN": [{"lower": "fml"}]}
{"LABEL": "liwc_informal"	"PATTERN": [{"lower": "fomo"}]}
{"LABEL": "liwc_informal"	"PATTERN": [{"lower": {"REGEX": "^freak"}}]}
{"LABEL": "liwc_informal"	"PATTERN": [{"lower": {"REGEX": "^frenem"}}]}
{"LABEL": "liwc_informal"	"PATTERN": [{"lower": "friggin"}]}
{"LABEL": "liwc_informal"	"PATTERN": [{"lower": "friggin"}	{"lower": "'"}]}
{"LABEL": "liwc_informal"	"PATTERN": [{"lower": "frigging"}]}
{"LABEL": "liwc_informal"	"PATTERN": [{"lower": "ftw"}]}
{"LABEL": "liwc_informal"	"PATTERN": [{"lower": "fu"}]}
{"LABEL": "liwc_informal"	"PATTERN": [{"lower": "fuck"}]}
{"LABEL": "liwc_informal"	"PATTERN": [{"lower": {"REGEX": "^fuckboy"}}]}
{"LABEL": "liwc_informal"	"PATTERN": [{"lower": {"REGEX": "^fucked"}}]}
{"LABEL": "liwc_informal"	"PATTERN": [{"lower": {"REGEX": "^fucker"}}]}
{"LABEL": "liwc_informal"	"PATTERN": [{"lower": {"REGEX": "^fuckface"}}]}
{"LABEL": "liwc_informal"	"PATTERN": [{"lower": {"REGEX": "^fuckh"}}]}
{"LABEL": "liwc_informal"	"PATTERN": [{"lower": {"REGEX": "^fuckin"}}]}
{"LABEL": "liwc_informal"	"PATTERN": [{"lower": "fucks"}]}
{"LABEL": "liwc_informal"	"PATTERN": [{"lower": "fucktard"}]}
{"LABEL": "liwc_informal"	"PATTERN": [{"lower": {"REGEX": "^fucktwat"}}]}
{"LABEL": "liwc_informal"	"PATTERN": [{"lower": {"REGEX": "^fuckwad"}}]}
{"LABEL": "liwc_informal"	"PATTERN": [{"lower": "fwb"}]}
{"LABEL": "liwc_informal"	"PATTERN": [{"lower": "fyi"}]}
{"LABEL": "liwc_informal"	"PATTERN": [{"lower": {"REGEX": "^geek"}}]}
{"LABEL": "liwc_informal"	"PATTERN": [{"lower": {"REGEX": "^gf"}}]}
{"LABEL": "liwc_informal"	"PATTERN": [{"lower": "gg"}]}
{"LABEL": "liwc_informal"	"PATTERN": [{"lower": "gn"}]}
{"LABEL": "liwc_informal"	"PATTERN": [{"lower": {"REGEX": "^goddam"}}]}
{"LABEL": "liwc_informal"	"PATTERN": [{"lower": "gon"}]}
{"LABEL": "liwc_informal"	"PATTERN": [{"lower": "gon"}	{"lower": "na"}]}
{"LABEL": "liwc_informal"	"PATTERN": [{"lower": "got"}	{"lower": "ta"}]}
{"LABEL": "liwc_informal"	"PATTERN": [{"lower": {"REGEX": "^grl"}}]}
{"LABEL": "liwc_informal"	"PATTERN": [{"lower": "gunna"}]}
{"LABEL": "liwc_informal"	"PATTERN": [{"lower": {"REGEX": "^gurl"}}]}
{"LABEL": "liwc_informal"	"PATTERN": [{"lower": "ha"}]}
{"LABEL": "liwc_informal"	"PATTERN": [{"lower": "hah"}]}
{"LABEL": "liwc_informal"	"PATTERN": [{"lower": {"REGEX": "^haha"}}]}
{"LABEL": "liwc_informal"	"PATTERN": [{"lower": "hai"}]}
{"LABEL": "liwc_informal"	"PATTERN": [{"lower": {"REGEX": "^half"}}	{"lower": {"REGEX": "^-"}}	{"lower": {"REGEX": "^ass"}}]}
{"LABEL": "liwc_informal"	"PATTERN": [{"lower": {"REGEX": "^halfass"}}]}
{"LABEL": "liwc_informal"	"PATTERN": [{"lower": "hashtag"}]}
{"LABEL": "liwc_informal"	"PATTERN": [{"lower": {"REGEX": "^hater"}}]}
{"LABEL": "liwc_informal"	"PATTERN": [{"lower": "heck"}]}
{"LABEL": "liwc_informal"	"PATTERN": [{"lower": {"REGEX": "^heh"}}]}
{"LABEL": "liwc_informal"	"PATTERN": [{"lower": "hell"}]}
{"LABEL": "liwc_informal"	"PATTERN": [{"lower": "hella"}]}
{"LABEL": "liwc_informal"	"PATTERN": [{"lower": "hey"}]}
{"LABEL": "liwc_informal"	"PATTERN": [{"lower": {"REGEX": "^heyy"}}]}
{"LABEL": "liwc_informal"	"PATTERN": [{"lower": {"REGEX": "^hii"}}]}
{"LABEL": "liwc_informal"	"PATTERN": [{"lower": {"REGEX": "^hm"}}]}
{"LABEL": "liwc_informal"	"PATTERN": [{"lower": "hoe"}]}
{"LABEL": "liwc_informal"	"PATTERN": [{"lower": "hoebag"}]}
{"LABEL": "liwc_informal"	"PATTERN": [{"lower": "hoes"}]}
{"LABEL": "liwc_informal"	"PATTERN": [{"lower": "holla"}]}
{"LABEL": "liwc_informal"	"PATTERN": [{"lower": "homo"}]}
{"LABEL": "liwc_informal"	"PATTERN": [{"lower": "homos"}]}
{"LABEL": "liwc_informal"	"PATTERN": [{"lower": {"REGEX": "^horseshit"}}]}
{"LABEL": "liwc_informal"	"PATTERN": [{"lower": "ht"}]}
{"LABEL": "liwc_informal"	"PATTERN": [{"lower": "huh"}]}
{"LABEL": "liwc_informal"	"PATTERN": [{"lower": "idc"}]}
{"LABEL": "liwc_informal"	"PATTERN": [{"lower": "idgaf"}]}
{"LABEL": "liwc_informal"	"PATTERN": [{"lower": {"REGEX": "^idiot"}}]}
{"LABEL": "liwc_informal"	"PATTERN": [{"lower": "idk"}]}
{"LABEL": "liwc_informal"	"PATTERN": [{"lower": "idontknow"}]}
{"LABEL": "liwc_informal"	"PATTERN": [{"lower": "ignoramus"}]}
{"LABEL": "liwc_informal"	"PATTERN": [{"lower": "ikr"}]}
{"LABEL": "liwc_informal"	"PATTERN": [{"lower": {"REGEX": "^ily"}}]}
{"LABEL": "liwc_informal"	"PATTERN": [{"lower": "i"}	{"lower": "m"}	{"lower": "a"}]}
{"LABEL": "liwc_informal"	"PATTERN": [{"lower": "imean"}]}
{"LABEL": "liwc_informal"	"PATTERN": [{"lower": "imma"}]}
{"LABEL": "liwc_informal"	"PATTERN": [{"lower": "indeed"}]}
{"LABEL": "liwc_informal"	"PATTERN": [{"lower": "j"}	{"lower": "/"}	{"lower": "k"}]}
{"LABEL": "liwc_informal"	"PATTERN": [{"lower": "jackass"}]}
{"LABEL": "liwc_informal"	"PATTERN": [{"lower": "jeez"}]}
{"LABEL": "liwc_informal"	"PATTERN": [{"lower": "jk"}]}
{"LABEL": "liwc_informal"	"PATTERN": [{"lower": "jus"}]}
{"LABEL": "liwc_informal"	"PATTERN": [{"lower": "juss"}]}
{"LABEL": "liwc_informal"	"PATTERN": [{"lower": "juz"}]}
{"LABEL": "liwc_informal"	"PATTERN": [{"lower": "k"}]}
{"LABEL": "liwc_informal"	"PATTERN": [{"lower": "kik"}]}
{"LABEL": "liwc_informal"	"PATTERN": [{"lower": "kinda"}]}
{"LABEL": "liwc_informal"	"PATTERN": [{"lower": "kk"}]}
{"LABEL": "liwc_informal"	"PATTERN": [{"lower": {"REGEX": "^l8"}}]}
{"LABEL": "liwc_informal"	"PATTERN": [{"lower": "lil"}]}
{"LABEL": "liwc_informal"	"PATTERN": [{"lower": "lil"}	{"lower": "'"}]}
{"LABEL": "liwc_informal"	"PATTERN": [{"lower": {"REGEX": "^lmao"}}]}
{"LABEL": "liwc_informal"	"PATTERN": [{"lower": {"REGEX": "^lmfao"}}]}
{"LABEL": "liwc_informal"	"PATTERN": [{"lower": "lol"}]}
{"LABEL": "liwc_informal"	"PATTERN": [{"lower": "luv"}]}
{"LABEL": "liwc_informal"	"PATTERN": [{"lower": "meh"}]}
{"LABEL": "liwc_informal"	"PATTERN": [{"lower": "mf"}]}
{"LABEL": "liwc_informal"	"PATTERN": [{"lower": {"REGEX": "^mf"}}	{"lower": {"REGEX": "^'"}}]}
{"LABEL": "liwc_informal"	"PATTERN": [{"lower": "mfs"}]}
{"LABEL": "liwc_informal"	"PATTERN": [{"lower": {"REGEX": "^mhm"}}]}
{"LABEL": "liwc_informal"	"PATTERN": [{"lower": {"REGEX": "^milf"}}]}
{"LABEL": "liwc_informal"	"PATTERN": [{"lower": "mm"}]}
{"LABEL": "liwc_informal"	"PATTERN": [{"lower": {"REGEX": "^mmh"}}]}
{"LABEL": "liwc_informal"	"PATTERN": [{"lower": {"REGEX": "^mmk"}}]}
{"LABEL": "liwc_informal"	"PATTERN": [{"lower": {"REGEX": "^mmm"}}]}
{"LABEL": "liwc_informal"	"PATTERN": [{"lower": {"REGEX": "^mmo"}}]}
{"LABEL": "liwc_informal"	"PATTERN": [{"lower": "mo"}	{"lower": "'"}]}
{"LABEL": "liwc_informal"	"PATTERN": [{"lower": {"REGEX": "^mofo"}}]}
{"LABEL": "liwc_informal"	"PATTERN": [{"lower": {"REGEX": "^moron"}}]}
{"LABEL": "liwc_informal"	"PATTERN": [{"lower": {"REGEX": "^motherfucke"}}]}
{"LABEL": "liwc_informal"	"PATTERN": [{"lower": {"REGEX": "^motherfuckin"}}]}
{"LABEL": "liwc_informal"	"PATTERN": [{"lower": "msg"}]}
{"LABEL": "liwc_informal"	"PATTERN": [{"lower": "muah"}]}
{"LABEL": "liwc_informal"	"PATTERN": [{"lower": "mwah"}]}
{"LABEL": "liwc_informal"	"PATTERN": [{"lower": {"REGEX": "^nah"}}]}
{"LABEL": "liwc_informal"	"PATTERN": [{"lower": "nbd"}]}
{"LABEL": "liwc_informal"	"PATTERN": [{"lower": {"REGEX": "^nigga"}}]}
{"LABEL": "liwc_informal"	"PATTERN": [{"lower": {"REGEX": "^nigger"}}]}
{"LABEL": "liwc_informal"	"PATTERN": [{"lower": "nm"}]}
{"LABEL": "liwc_informal"	"PATTERN": [{"lower": "noes"}]}
{"LABEL": "liwc_informal"	"PATTERN": [{"lower": "np"}]}
{"LABEL": "liwc_informal"	"PATTERN": [{"lower": "nsfw"}]}
{"LABEL": "liwc_informal"	"PATTERN": [{"lower": "nvm"}]}
{"LABEL": "liwc_informal"	"PATTERN": [{"lower": "o"}]}
{"LABEL": "liwc_informal"	"PATTERN": [{"lower": "oh"}]}
{"LABEL": "liwc_informal"	"PATTERN": [{"lower": {"REGEX": "^ohh"}}]}
{"LABEL": "liwc_informal"	"PATTERN": [{"lower": "ohwell"}]}
{"LABEL": "liwc_informal"	"PATTERN": [{"lower": "ok"}]}
{"LABEL": "liwc_informal"	"PATTERN": [{"lower": "okay"}]}
{"LABEL": "liwc_informal"	"PATTERN": [{"lower": {"REGEX": "^okey"}}]}
{"LABEL": "liwc_informal"	"PATTERN": [{"lower": "omfg"}]}
{"LABEL": "liwc_informal"	"PATTERN": [{"lower": "omg"}]}
{"LABEL": "liwc_informal"	"PATTERN": [{"lower": "oomf"}]}
{"LABEL": "liwc_informal"	"PATTERN": [{"lower": {"REGEX": "^ooo"}}]}
{"LABEL": "liwc_informal"	"PATTERN": [{"lower": "op"}]}
{"LABEL": "liwc_informal"	"PATTERN": [{"lower": "op"}	{"lower": "'s"}]}
{"LABEL": "liwc_informal"	"PATTERN": [{"lower": "outta"}]}
{"LABEL": "liwc_informal"	"PATTERN": [{"lower": "pic"}]}
{"LABEL": "liwc_informal"	"PATTERN": [{"lower": "pinterest"}]}
{"LABEL": "liwc_informal"	"PATTERN": [{"lower": {"REGEX": "^piss"}}]}
{"LABEL": "liwc_informal"	"PATTERN": [{"lower": "pls"}]}
{"LABEL": "liwc_informal"	"PATTERN": [{"lower": "plz"}]}
{"LABEL": "liwc_informal"	"PATTERN": [{"lower": {"REGEX": "^ppl"}}]}
{"LABEL": "liwc_informal"	"PATTERN": [{"lower": {"REGEX": "^prick"}}]}
{"LABEL": "liwc_informal"	"PATTERN": [{"lower": "prob"}]}
{"LABEL": "liwc_informal"	"PATTERN": [{"lower": "probs"}]}
{"LABEL": "liwc_informal"	"PATTERN": [{"lower": "prolly"}]}
{"LABEL": "liwc_informal"	"PATTERN": [{"lower": "pussies"}]}
{"LABEL": "liwc_informal"	"PATTERN": [{"lower": {"REGEX": "^pussy"}}]}
{"LABEL": "liwc_informal"	"PATTERN": [{"lower": "r"}]}
{"LABEL": "liwc_informal"	"PATTERN": [{"lower": {"REGEX": "^reddit"}}]}
{"LABEL": "liwc_informal"	"PATTERN": [{"lower": {"REGEX": "^retard"}}]}
{"LABEL": "liwc_informal"	"PATTERN": [{"lower": {"REGEX": "^retweet"}}]}
{"LABEL": "liwc_informal"	"PATTERN": [{"lower": "rite"}]}
{"LABEL": "liwc_informal"	"PATTERN": [{"lower": {"REGEX": "^rofl"}}]}
{"LABEL": "liwc_informal"	"PATTERN": [{"lower": "rp"}]}
{"LABEL": "liwc_informal"	"PATTERN": [{"lower": {"REGEX": "^rr"}}]}
{"LABEL": "liwc_informal"	"PATTERN": [{"lower": "rt"}]}
{"LABEL": "liwc_informal"	"PATTERN": [{"lower": {"REGEX": "^screw"}}]}
{"LABEL": "liwc_informal"	"PATTERN": [{"lower": {"REGEX": "^selfie"}}]}
{"LABEL": "liwc_informal"	"PATTERN": [{"lower": {"REGEX": "^shit"}}]}
{"LABEL": "liwc_informal"	"PATTERN": [{"lower": "sigh"}]}
{"LABEL": "liwc_informal"	"PATTERN": [{"lower": "sighed"}]}
{"LABEL": "liwc_informal"	"PATTERN": [{"lower": "sighing"}]}
{"LABEL": "liwc_informal"	"PATTERN": [{"lower": "sighs"}]}
{"LABEL": "liwc_informal"	"PATTERN": [{"lower": "sis"}]}
{"LABEL": "liwc_informal"	"PATTERN": [{"lower": {"REGEX": "^skank"}}]}
{"LABEL": "liwc_informal"	"PATTERN": [{"lower": {"REGEX": "^slut"}}]}
{"LABEL": "liwc_informal"	"PATTERN": [{"lower": "smh"}]}
{"LABEL": "liwc_informal"	"PATTERN": [{"lower": "sms"}]}
{"LABEL": "liwc_informal"	"PATTERN": [{"lower": "smsed"}]}
{"LABEL": "liwc_informal"	"PATTERN": [{"lower": {"REGEX": "^snapchat"}}]}
{"LABEL": "liwc_informal"	"PATTERN": [{"lower": {"REGEX": "^sonofa"}}]}
{"LABEL": "liwc_informal"	"PATTERN": [{"lower": {"REGEX": "^sooo"}}]}
{"LABEL": "liwc_informal"	"PATTERN": [{"lower": "sp"}]}
{"LABEL": "liwc_informal"	"PATTERN": [{"lower": "stfu"}]}
{"LABEL": "liwc_informal"	"PATTERN": [{"lower": "suck"}]}
{"LABEL": "liwc_informal"	"PATTERN": [{"lower": "sucked"}]}
{"LABEL": "liwc_informal"	"PATTERN": [{"lower": "sucks"}]}
{"LABEL": "liwc_informal"	"PATTERN": [{"lower": "tbh"}]}
{"LABEL": "liwc_informal"	"PATTERN": [{"lower": {"REGEX": "^teehe"}}]}
{"LABEL": "liwc_informal"	"PATTERN": [{"lower": "tf"}]}
{"LABEL": "liwc_informal"	"PATTERN": [{"lower": "tha"}]}
{"LABEL": "liwc_informal"	"PATTERN": [{"lower": "thanx"}]}
{"LABEL": "liwc_informal"	"PATTERN": [{"lower": "thnx"}]}
{"LABEL": "liwc_informal"	"PATTERN": [{"lower": "tho"}]}
{"LABEL": "liwc_informal"	"PATTERN": [{"lower": "tho"}	{"lower": "'"}]}
{"LABEL": "liwc_informal"	"PATTERN": [{"lower": "thru"}]}
{"LABEL": "liwc_informal"	"PATTERN": [{"lower": "thx"}]}
{"LABEL": "liwc_informal"	"PATTERN": [{"lower": "tit"}]}
{"LABEL": "liwc_informal"	"PATTERN": [{"lower": "tits"}]}
{"LABEL": "liwc_informal"	"PATTERN": [{"lower": "titties"}]}
{"LABEL": "liwc_informal"	"PATTERN": [{"lower": "titty"}]}
{"LABEL": "liwc_informal"	"PATTERN": [{"lower": "tix"}]}
{"LABEL": "liwc_informal"	"PATTERN": [{"lower": "tldr"}]}
{"LABEL": "liwc_informal"	"PATTERN": [{"lower": "tryna"}]}
{"LABEL": "liwc_informal"	"PATTERN": [{"lower": "tumblr"}]}
{"LABEL": "liwc_informal"	"PATTERN": [{"lower": {"REGEX": "^twat"}}]}
{"LABEL": "liwc_informal"	"PATTERN": [{"lower": "twitter"}]}
{"LABEL": "liwc_informal"	"PATTERN": [{"lower": {"REGEX": "^txt"}}]}
{"LABEL": "liwc_informal"	"PATTERN": [{"lower": "ty"}]}
{"LABEL": "liwc_informal"	"PATTERN": [{"lower": "u"}]}
{"LABEL": "liwc_informal"	"PATTERN": [{"lower": "ugh"}]}
{"LABEL": "liwc_informal"	"PATTERN": [{"lower": "uh"}]}
{"LABEL": "liwc_informal"	"PATTERN": [{"lower": {"REGEX": "^uh"}}	{"lower": {"REGEX": "^-"}}	{"lower": {"REGEX": "^hu"}}]}
{"LABEL": "liwc_informal"	"PATTERN": [{"lower": "uh"}	{"lower": "-"}	{"lower": "uh"}]}
{"LABEL": "liwc_informal"	"PATTERN": [{"lower": {"REGEX": "^uhhu"}}]}
{"LABEL": "liwc_informal"	"PATTERN": [{"lower": "um"}]}
{"LABEL": "liwc_informal"	"PATTERN": [{"lower": {"REGEX": "^umm"}}]}
{"LABEL": "liwc_informal"	"PATTERN": [{"lower": {"REGEX": "^unfollow"}}]}
{"LABEL": "liwc_informal"	"PATTERN": [{"lower": "unfriend"}]}
{"LABEL": "liwc_informal"	"PATTERN": [{"lower": "unfriended"}]}
{"LABEL": "liwc_informal"	"PATTERN": [{"lower": "unfriending"}]}
{"LABEL": "liwc_informal"	"PATTERN": [{"lower": "unfriends"}]}
{"LABEL": "liwc_informal"	"PATTERN": [{"lower": "ur"}]}
{"LABEL": "liwc_informal"	"PATTERN": [{"lower": "vid"}]}
{"LABEL": "liwc_informal"	"PATTERN": [{"lower": {"REGEX": "^w/"}}]}
{"LABEL": "liwc_informal"	"PATTERN": [{"lower": {"REGEX": "^wank"}}]}
{"LABEL": "liwc_informal"	"PATTERN": [{"lower": "wanna"}]}
{"LABEL": "liwc_informal"	"PATTERN": [{"lower": "wat"}]}
{"LABEL": "liwc_informal"	"PATTERN": [{"lower": {"REGEX": "^wattt"}}]}
{"LABEL": "liwc_informal"	"PATTERN": [{"lower": "well"}]}
{"LABEL": "liwc_informal"	"PATTERN": [{"lower": {"REGEX": "^whatt"}}]}
{"LABEL": "liwc_informal"	"PATTERN": [{"lower": "whoa"}]}
{"LABEL": "liwc_informal"	"PATTERN": [{"lower": "whoo"}]}
{"LABEL": "liwc_informal"	"PATTERN": [{"lower": {"REGEX": "^whooo"}}]}
{"LABEL": "liwc_informal"	"PATTERN": [{"lower": {"REGEX": "^whore"}}]}
{"LABEL": "liwc_informal"	"PATTERN": [{"lower": "wif"}]}
{"LABEL": "liwc_informal"	"PATTERN": [{"lower": "woah"}]}
{"LABEL": "liwc_informal"	"PATTERN": [{"lower": "woo"}]}
{"LABEL": "liwc_informal"	"PATTERN": [{"lower": {"REGEX": "^woohoo"}}]}
{"LABEL": "liwc_informal"	"PATTERN": [{"lower": {"REGEX": "^wooo"}}]}
{"LABEL": "liwc_informal"	"PATTERN": [{"lower": "woot"}]}
{"LABEL": "liwc_informal"	"PATTERN": [{"lower": "wtf"}]}
{"LABEL": "liwc_informal"	"PATTERN": [{"lower": "wuss"}]}
{"LABEL": "liwc_informal"	"PATTERN": [{"lower": "wussy"}]}
{"LABEL": "liwc_informal"	"PATTERN": [{"lower": "wut"}]}
{"LABEL": "liwc_informal"	"PATTERN": [{"lower": {"REGEX": "^xox"}}]}
{"LABEL": "liwc_informal"	"PATTERN": [{"lower": {"REGEX": "^y'kn"}}]}
{"LABEL": "liwc_informal"	"PATTERN": [{"lower": "ya"}]}
{"LABEL": "liwc_informal"	"PATTERN": [{"lower": {"REGEX": "^yaas"}}]}
{"LABEL": "liwc_informal"	"PATTERN": [{"lower": "yah"}]}
{"LABEL": "liwc_informal"	"PATTERN": [{"lower": {"REGEX": "^yakno"}}]}
{"LABEL": "liwc_informal"	"PATTERN": [{"lower": {"REGEX": "^yass"}}]}
{"LABEL": "liwc_informal"	"PATTERN": [{"lower": {"REGEX": "^yay"}}]}
{"LABEL": "liwc_informal"	"PATTERN": [{"lower": "yea"}]}
{"LABEL": "liwc_informal"	"PATTERN": [{"lower": "yeah"}]}
{"LABEL": "liwc_informal"	"PATTERN": [{"lower": {"REGEX": "^yep"}}]}
{"LABEL": "liwc_informal"	"PATTERN": [{"lower": "yes"}]}
{"LABEL": "liwc_informal"	"PATTERN": [{"lower": {"REGEX": "^yess"}}]}
{"LABEL": "liwc_informal"	"PATTERN": [{"lower": {"REGEX": "^ykn"}}]}
{"LABEL": "liwc_informal"	"PATTERN": [{"lower": "yo"}]}
{"LABEL": "liwc_informal"	"PATTERN": [{"lower": "youknow"}]}
{"LABEL": "liwc_informal"	"PATTERN": [{"lower": "yu"}]}
{"LABEL": "liwc_informal"	"PATTERN": [{"lower": "yup"}]}
{"LABEL": "liwc_informal"	"PATTERN": [{"lower": {"REGEX": "^zz"}}]}
