# Supplementary material for: Sounds of silence: Data for analysing muted safety voice in speech
Source: Data Brief. 2021 May 30;37:107186. doi: 10.1016/j.dib.2021.107186 (PMC8182378; doi:10.1016/j.dib.2021.107186)
Supplement: Supplementary file 6 [file mmc6.zip › dictionaries/patterns_liwc_i.jsonl]

{"LABEL": "liwc_i", "PATTERN": [{"lower": "i"}]}
{"LABEL": "liwc_i", "PATTERN": [{"lower": "i"}, {"lower": "'d"}]}
{"LABEL": "liwc_i", "PATTERN": [{"lower": "i"}, {"lower": "'d"}, {"lower": "'ve"}]}
{"LABEL": "liwc_i", "PATTERN": [{"lower": "i"}, {"lower": "'ll"}]}
{"LABEL": "liwc_i", "PATTERN": [{"lower": "i"}, {"lower": "'m"}]}
{"LABEL": "liwc_i", "PATTERN": [{"lower": "i"}, {"lower": "'ve"}]}
{"LABEL": "liwc_i", "PATTERN": [{"lower": "i"}, {"lower": "d"}]}
{"LABEL": "liwc_i", "PATTERN": [{"lower": "idc"}]}
{"LABEL": "liwc_i", "PATTERN": [{"lower": "idgaf"}]}
{"LABEL": "liwc_i", "PATTERN": [{"lower": "idk"}]}
{"LABEL": "liwc_i", "PATTERN": [{"lower": "idontknow"}]}
{"LABEL": "liwc_i", "PATTERN": [{"lower": "i"}, {"lower": "d"}, {"lower": "ve"}]}
{"LABEL": "liwc_i", "PATTERN": [{"lower": "ikr"}]}
{"LABEL": "liwc_i", "PATTERN": [{"lower": {"REGEX": "^ily"}}]}
{"LABEL": "liwc_i", "PATTERN": [{"lower": "i"}, {"lower": "m"}]}
{"LABEL": "liwc_i", "PATTERN": [{"lower": "i"}, {"lower": "m"}, {"lower": "a"}]}
{"LABEL": "liwc_i", "PATTERN": [{"lower": "imean"}]}
{"LABEL": "liwc_i", "PATTERN": [{"lower": "imma"}]}
{"LABEL": "liwc_i", "PATTERN": [{"lower": "i"}, {"lower": "ve"}]}
{"LABEL": "liwc_i", "PATTERN": [{"lower": "me"}]}
{"LABEL": "liwc_i", "PATTERN": [{"lower": "methinks"}]}
{"LABEL": "liwc_i", "PATTERN": [{"lower": "mine"}]}
{"LABEL": "liwc_i", "PATTERN": [{"lower": "my"}]}
{"LABEL": "liwc_i", "PATTERN": [{"lower": "myself"}]}
