# Supplementary material for: Sounds of silence: Data for analysing muted safety voice in speech
Source: Data Brief. 2021 May 30;37:107186. doi: 10.1016/j.dib.2021.107186 (PMC8182378; doi:10.1016/j.dib.2021.107186)
Supplement: Supplementary file 6 [file mmc6.zip › dictionaries/patterns_liwc_negate.jsonl]

{"LABEL": "liwc_negate", "PATTERN": [{"lower": "ai"}, {"lower": "n't"}]}
{"LABEL": "liwc_negate", "PATTERN": [{"lower": "ai"}, {"lower": "nt"}]}
{"LABEL": "liwc_negate", "PATTERN": [{"lower": "are"}, {"lower": "n't"}]}
{"LABEL": "liwc_negate", "PATTERN": [{"lower": "are"}, {"lower": "nt"}]}
{"LABEL": "liwc_negate", "PATTERN": [{"lower": "ca"}, {"lower": "n't"}]}
{"LABEL": "liwc_negate", "PATTERN": [{"lower": "can"}, {"lower": "not"}]}
{"LABEL": "liwc_negate", "PATTERN": [{"lower": "ca"}, {"lower": "nt"}]}
{"LABEL": "liwc_negate", "PATTERN": [{"lower": "could"}, {"lower": "n't"}]}
{"LABEL": "liwc_negate", "PATTERN": [{"lower": "could"}, {"lower": "nt"}]}
{"LABEL": "liwc_negate", "PATTERN": [{"lower": "did"}, {"lower": "n't"}]}
{"LABEL": "liwc_negate", "PATTERN": [{"lower": "did"}, {"lower": "nt"}]}
{"LABEL": "liwc_negate", "PATTERN": [{"lower": "does"}, {"lower": "n't"}]}
{"LABEL": "liwc_negate", "PATTERN": [{"lower": "does"}, {"lower": "nt"}]}
{"LABEL": "liwc_negate", "PATTERN": [{"lower": "do"}, {"lower": "n't"}]}
{"LABEL": "liwc_negate", "PATTERN": [{"lower": "do"}, {"lower": "nt"}]}
{"LABEL": "liwc_negate", "PATTERN": [{"lower": "had"}, {"lower": "n't"}]}
{"LABEL": "liwc_negate", "PATTERN": [{"lower": "had"}, {"lower": "nt"}]}
{"LABEL": "liwc_negate", "PATTERN": [{"lower": "has"}, {"lower": "n't"}]}
{"LABEL": "liwc_negate", "PATTERN": [{"lower": "has"}, {"lower": "nt"}]}
{"LABEL": "liwc_negate", "PATTERN": [{"lower": "have"}, {"lower": "n't"}]}
{"LABEL": "liwc_negate", "PATTERN": [{"lower": "have"}, {"lower": "nt"}]}
{"LABEL": "liwc_negate", "PATTERN": [{"lower": "idk"}]}
{"LABEL": "liwc_negate", "PATTERN": [{"lower": "is"}, {"lower": "n't"}]}
{"LABEL": "liwc_negate", "PATTERN": [{"lower": "is"}, {"lower": "nt"}]}
{"LABEL": "liwc_negate", "PATTERN": [{"lower": "must'nt"}]}
{"LABEL": "liwc_negate", "PATTERN": [{"lower": "must"}, {"lower": "n't"}]}
{"LABEL": "liwc_negate", "PATTERN": [{"lower": "must"}, {"lower": "nt"}]}
{"LABEL": "liwc_negate", "PATTERN": [{"lower": {"REGEX": "^nah"}}]}
{"LABEL": "liwc_negate", "PATTERN": [{"lower": "need'nt"}]}
{"LABEL": "liwc_negate", "PATTERN": [{"lower": "need"}, {"lower": "n't"}]}
{"LABEL": "liwc_negate", "PATTERN": [{"lower": "need"}, {"lower": "nt"}]}
{"LABEL": "liwc_negate", "PATTERN": [{"lower": {"REGEX": "^negat"}}]}
{"LABEL": "liwc_negate", "PATTERN": [{"lower": "neither"}]}
{"LABEL": "liwc_negate", "PATTERN": [{"lower": "never"}]}
{"LABEL": "liwc_negate", "PATTERN": [{"lower": "no"}]}
{"LABEL": "liwc_negate", "PATTERN": [{"lower": {"REGEX": "^nobod"}}]}
{"LABEL": "liwc_negate", "PATTERN": [{"lower": "noes"}]}
{"LABEL": "liwc_negate", "PATTERN": [{"lower": "none"}]}
{"LABEL": "liwc_negate", "PATTERN": [{"lower": "nope"}]}
{"LABEL": "liwc_negate", "PATTERN": [{"lower": "nor"}]}
{"LABEL": "liwc_negate", "PATTERN": [{"lower": "not"}]}
{"LABEL": "liwc_negate", "PATTERN": [{"lower": "nothing"}]}
{"LABEL": "liwc_negate", "PATTERN": [{"lower": "nowhere"}]}
{"LABEL": "liwc_negate", "PATTERN": [{"lower": "np"}]}
{"LABEL": "liwc_negate", "PATTERN": [{"lower": "ought'nt"}]}
{"LABEL": "liwc_negate", "PATTERN": [{"lower": "ought"}, {"lower": "n't"}]}
{"LABEL": "liwc_negate", "PATTERN": [{"lower": "ought"}, {"lower": "nt"}]}
{"LABEL": "liwc_negate", "PATTERN": [{"lower": "sha"}, {"lower": "n't"}]}
{"LABEL": "liwc_negate", "PATTERN": [{"lower": "sha"}, {"lower": "nt"}]}
{"LABEL": "liwc_negate", "PATTERN": [{"lower": "should'nt"}]}
{"LABEL": "liwc_negate", "PATTERN": [{"lower": "should"}, {"lower": "n't"}]}
{"LABEL": "liwc_negate", "PATTERN": [{"lower": "should"}, {"lower": "nt"}]}
{"LABEL": "liwc_negate", "PATTERN": [{"lower": "uh"}, {"lower": "-"}, {"lower": "uh"}]}
{"LABEL": "liwc_negate", "PATTERN": [{"lower": "was"}, {"lower": "n't"}]}
{"LABEL": "liwc_negate", "PATTERN": [{"lower": "was"}, {"lower": "nt"}]}
{"LABEL": "liwc_negate", "PATTERN": [{"lower": "were"}, {"lower": "n't"}]}
{"LABEL": "liwc_negate", "PATTERN": [{"lower": "were"}, {"lower": "nt"}]}
{"LABEL": "liwc_negate", "PATTERN": [{"lower": "without"}]}
{"LABEL": "liwc_negate", "PATTERN": [{"lower": "wo"}, {"lower": "n't"}]}
{"LABEL": "liwc_negate", "PATTERN": [{"lower": "wo"}, {"lower": "nt"}]}
{"LABEL": "liwc_negate", "PATTERN": [{"lower": "would"}, {"lower": "n't"}]}
{"LABEL": "liwc_negate", "PATTERN": [{"lower": "would"}, {"lower": "nt"}]}
