# Supplementary material for: Sounds of silence: Data for analysing muted safety voice in speech
Source: Data Brief. 2021 May 30;37:107186. doi: 10.1016/j.dib.2021.107186 (PMC8182378; doi:10.1016/j.dib.2021.107186)
Supplement: Supplementary file 6 [file mmc6.zip › dictionaries/patterns_liwc_focus_future.jsonl]

{"LABEL": "liwc_focus_future", "PATTERN": [{"lower": "ahead"}]}
{"LABEL": "liwc_focus_future", "PATTERN": [{"lower": {"REGEX": "^anticipate"}}]}
{"LABEL": "liwc_focus_future", "PATTERN": [{"lower": "anticipation"}]}
{"LABEL": "liwc_focus_future", "PATTERN": [{"lower": "approaching"}]}
{"LABEL": "liwc_focus_future", "PATTERN": [{"lower": "attainable"}]}
{"LABEL": "liwc_focus_future", "PATTERN": [{"lower": "coming"}]}
{"LABEL": "liwc_focus_future", "PATTERN": [{"lower": {"REGEX": "^destin"}}]}
{"LABEL": "liwc_focus_future", "PATTERN": [{"lower": "eventual"}]}
{"LABEL": "liwc_focus_future", "PATTERN": [{"lower": "eventually"}]}
{"LABEL": "liwc_focus_future", "PATTERN": [{"lower": {"REGEX": "^expect"}}]}
{"LABEL": "liwc_focus_future", "PATTERN": [{"lower": "fate"}]}
{"LABEL": "liwc_focus_future", "PATTERN": [{"lower": "fated"}]}
{"LABEL": "liwc_focus_future", "PATTERN": [{"lower": "fates"}]}
{"LABEL": "liwc_focus_future", "PATTERN": [{"lower": "feasible"}]}
{"LABEL": "liwc_focus_future", "PATTERN": [{"lower": "finna"}]}
{"LABEL": "liwc_focus_future", "PATTERN": [{"lower": "fixin"}]}
{"LABEL": "liwc_focus_future", "PATTERN": [{"lower": "fixin"}, {"lower": "'"}]}
{"LABEL": "liwc_focus_future", "PATTERN": [{"lower": {"REGEX": "^forbod"}}]}
{"LABEL": "liwc_focus_future", "PATTERN": [{"lower": {"REGEX": "^foresee"}}]}
{"LABEL": "liwc_focus_future", "PATTERN": [{"lower": {"REGEX": "^foreshadow"}}]}
{"LABEL": "liwc_focus_future", "PATTERN": [{"lower": "foresight"}]}
{"LABEL": "liwc_focus_future", "PATTERN": [{"lower": "forseeable"}]}
{"LABEL": "liwc_focus_future", "PATTERN": [{"lower": "forthcoming"}]}
{"LABEL": "liwc_focus_future", "PATTERN": [{"lower": {"REGEX": "^futur"}}]}
{"LABEL": "liwc_focus_future", "PATTERN": [{"lower": "going"}]}
{"LABEL": "liwc_focus_future", "PATTERN": [{"lower": "gon"}]}
{"LABEL": "liwc_focus_future", "PATTERN": [{"lower": "gon"}, {"lower": "na"}]}
{"LABEL": "liwc_focus_future", "PATTERN": [{"lower": "got"}, {"lower": "ta"}]}
{"LABEL": "liwc_focus_future", "PATTERN": [{"lower": "gunna"}]}
{"LABEL": "liwc_focus_future", "PATTERN": [{"lower": "he"}, {"lower": "'ll"}]}
{"LABEL": "liwc_focus_future", "PATTERN": [{"lower": {"REGEX": "^headin"}}]}
{"LABEL": "liwc_focus_future", "PATTERN": [{"lower": "henceforth"}]}
{"LABEL": "liwc_focus_future", "PATTERN": [{"lower": "hope"}]}
{"LABEL": "liwc_focus_future", "PATTERN": [{"lower": "hopeful"}]}
{"LABEL": "liwc_focus_future", "PATTERN": [{"lower": "hopefully"}]}
{"LABEL": "liwc_focus_future", "PATTERN": [{"lower": "hoping"}]}
{"LABEL": "liwc_focus_future", "PATTERN": [{"lower": "i"}, {"lower": "'ll"}]}
{"LABEL": "liwc_focus_future", "PATTERN": [{"lower": "i'mma"}]}
{"LABEL": "liwc_focus_future", "PATTERN": [{"lower": "i"}, {"lower": "m"}, {"lower": "a"}]}
{"LABEL": "liwc_focus_future", "PATTERN": [{"lower": "imma"}]}
{"LABEL": "liwc_focus_future", "PATTERN": [{"lower": "imminent"}]}
{"LABEL": "liwc_focus_future", "PATTERN": [{"lower": "impending"}]}
{"LABEL": "liwc_focus_future", "PATTERN": [{"lower": "it"}, {"lower": "'ll"}]}
{"LABEL": "liwc_focus_future", "PATTERN": [{"lower": "it"}, {"lower": "ll"}]}
{"LABEL": "liwc_focus_future", "PATTERN": [{"lower": "looming"}]}
{"LABEL": "liwc_focus_future", "PATTERN": [{"lower": "may"}]}
{"LABEL": "liwc_focus_future", "PATTERN": [{"lower": "might"}]}
{"LABEL": "liwc_focus_future", "PATTERN": [{"lower": "obtainable"}]}
{"LABEL": "liwc_focus_future", "PATTERN": [{"lower": "oncoming"}]}
{"LABEL": "liwc_focus_future", "PATTERN": [{"lower": "onward"}]}
{"LABEL": "liwc_focus_future", "PATTERN": [{"lower": "plan"}]}
{"LABEL": "liwc_focus_future", "PATTERN": [{"lower": "planner"}]}
{"LABEL": "liwc_focus_future", "PATTERN": [{"lower": "planning"}]}
{"LABEL": "liwc_focus_future", "PATTERN": [{"lower": "plans"}]}
{"LABEL": "liwc_focus_future", "PATTERN": [{"lower": {"REGEX": "^potential"}}]}
{"LABEL": "liwc_focus_future", "PATTERN": [{"lower": "pray"}]}
{"LABEL": "liwc_focus_future", "PATTERN": [{"lower": "prayed"}]}
{"LABEL": "liwc_focus_future", "PATTERN": [{"lower": {"REGEX": "^prayer"}}]}
{"LABEL": "liwc_focus_future", "PATTERN": [{"lower": "praying"}]}
{"LABEL": "liwc_focus_future", "PATTERN": [{"lower": {"REGEX": "^predict"}}]}
{"LABEL": "liwc_focus_future", "PATTERN": [{"lower": {"REGEX": "^prepar"}}]}
{"LABEL": "liwc_focus_future", "PATTERN": [{"lower": "promising"}]}
{"LABEL": "liwc_focus_future", "PATTERN": [{"lower": {"REGEX": "^prospect"}}]}
{"LABEL": "liwc_focus_future", "PATTERN": [{"lower": "shall"}]}
{"LABEL": "liwc_focus_future", "PATTERN": [{"lower": "sha"}, {"lower": "n't"}]}
{"LABEL": "liwc_focus_future", "PATTERN": [{"lower": "sha"}, {"lower": "nt"}]}
{"LABEL": "liwc_focus_future", "PATTERN": [{"lower": "she"}, {"lower": "'ll"}]}
{"LABEL": "liwc_focus_future", "PATTERN": [{"lower": "someday"}]}
{"LABEL": "liwc_focus_future", "PATTERN": [{"lower": "sometime"}]}
{"LABEL": "liwc_focus_future", "PATTERN": [{"lower": "soon"}]}
{"LABEL": "liwc_focus_future", "PATTERN": [{"lower": "sooner"}]}
{"LABEL": "liwc_focus_future", "PATTERN": [{"lower": "soonest"}]}
{"LABEL": "liwc_focus_future", "PATTERN": [{"lower": "that"}, {"lower": "'ll"}]}
{"LABEL": "liwc_focus_future", "PATTERN": [{"lower": "that"}, {"lower": "ll"}]}
{"LABEL": "liwc_focus_future", "PATTERN": [{"lower": "then"}]}
{"LABEL": "liwc_focus_future", "PATTERN": [{"lower": "thereafter"}]}
{"LABEL": "liwc_focus_future", "PATTERN": [{"lower": "they"}, {"lower": "'ll"}]}
{"LABEL": "liwc_focus_future", "PATTERN": [{"lower": "they"}, {"lower": "ll"}]}
{"LABEL": "liwc_focus_future", "PATTERN": [{"lower": {"REGEX": "^tomorrow"}}]}
{"LABEL": "liwc_focus_future", "PATTERN": [{"lower": {"REGEX": "^tonight"}}]}
{"LABEL": "liwc_focus_future", "PATTERN": [{"lower": {"REGEX": "^up"}}, {"lower": {"REGEX": "^-"}}, {"lower": {"REGEX": "^and"}}, {"lower": {"REGEX": "^-"}}, {"lower": {"REGEX": "^coming"}}]}
{"LABEL": "liwc_focus_future", "PATTERN": [{"lower": "upcoming"}]}
{"LABEL": "liwc_focus_future", "PATTERN": [{"lower": "wanna"}]}
{"LABEL": "liwc_focus_future", "PATTERN": [{"lower": "wants"}]}
{"LABEL": "liwc_focus_future", "PATTERN": [{"lower": "we"}, {"lower": "'ll"}]}
{"LABEL": "liwc_focus_future", "PATTERN": [{"lower": "what"}, {"lower": "'ll"}]}
{"LABEL": "liwc_focus_future", "PATTERN": [{"lower": "what"}, {"lower": "ll"}]}
{"LABEL": "liwc_focus_future", "PATTERN": [{"lower": "who"}, {"lower": "'ll"}]}
{"LABEL": "liwc_focus_future", "PATTERN": [{"lower": "who"}, {"lower": "ll"}]}
{"LABEL": "liwc_focus_future", "PATTERN": [{"lower": "will"}]}
{"LABEL": "liwc_focus_future", "PATTERN": [{"lower": "wish"}]}
{"LABEL": "liwc_focus_future", "PATTERN": [{"lower": "wishes"}]}
{"LABEL": "liwc_focus_future", "PATTERN": [{"lower": "wishing"}]}
{"LABEL": "liwc_focus_future", "PATTERN": [{"lower": "wo"}, {"lower": "n't"}]}
{"LABEL": "liwc_focus_future", "PATTERN": [{"lower": "wo"}, {"lower": "nt"}]}
{"LABEL": "liwc_focus_future", "PATTERN": [{"lower": "you"}, {"lower": "'ll"}]}
{"LABEL": "liwc_focus_future", "PATTERN": [{"lower": "you"}, {"lower": "ll"}]}
