# Supplementary material for: Sounds of silence: Data for analysing muted safety voice in speech
Source: Data Brief. 2021 May 30;37:107186. doi: 10.1016/j.dib.2021.107186 (PMC8182378; doi:10.1016/j.dib.2021.107186)
Supplement: Supplementary file 6 [file mmc6.zip › dictionaries/patterns_liwc_we.jsonl]

{"LABEL": "liwc_we", "PATTERN": [{"lower": "let"}, {"lower": "'s"}]}
{"LABEL": "liwc_we", "PATTERN": [{"lower": "lets"}]}
{"LABEL": "liwc_we", "PATTERN": [{"lower": "our"}]}
{"LABEL": "liwc_we", "PATTERN": [{"lower": "ours"}]}
{"LABEL": "liwc_we", "PATTERN": [{"lower": "ourselves"}]}
{"LABEL": "liwc_we", "PATTERN": [{"lower": "us"}]}
{"LABEL": "liwc_we", "PATTERN": [{"lower": "we"}]}
{"LABEL": "liwc_we", "PATTERN": [{"lower": "we"}, {"lower": "'d"}]}
{"LABEL": "liwc_we", "PATTERN": [{"lower": "we"}, {"lower": "'ll"}]}
{"LABEL": "liwc_we", "PATTERN": [{"lower": "we"}, {"lower": "'re"}]}
{"LABEL": "liwc_we", "PATTERN": [{"lower": "we"}, {"lower": "'ve"}]}
{"LABEL": "liwc_we", "PATTERN": [{"lower": "we"}, {"lower": "ve"}]}
