# Supplementary material for: Sounds of silence: Data for analysing muted safety voice in speech
Source: Data Brief. 2021 May 30;37:107186. doi: 10.1016/j.dib.2021.107186 (PMC8182378; doi:10.1016/j.dib.2021.107186)
Supplement: Supplementary file 6 [file mmc6.zip › dictionaries/patterns_liwc_percept.jsonl]

{"LABEL": "liwc_percept"	"PATTERN": [{"lower": {"REGEX": "^ache"}}]}
{"LABEL": "liwc_percept"	"PATTERN": [{"lower": {"REGEX": "^aching"}}]}
{"LABEL": "liwc_percept"	"PATTERN": [{"lower": {"REGEX": "^acid"}}]}
{"LABEL": "liwc_percept"	"PATTERN": [{"lower": {"REGEX": "^acrid"}}]}
{"LABEL": "liwc_percept"	"PATTERN": [{"lower": "appear"}]}
{"LABEL": "liwc_percept"	"PATTERN": [{"lower": {"REGEX": "^appearance"}}]}
{"LABEL": "liwc_percept"	"PATTERN": [{"lower": "appeared"}]}
{"LABEL": "liwc_percept"	"PATTERN": [{"lower": "appearing"}]}
{"LABEL": "liwc_percept"	"PATTERN": [{"lower": "appears"}]}
{"LABEL": "liwc_percept"	"PATTERN": [{"lower": {"REGEX": "^aroma"}}]}
{"LABEL": "liwc_percept"	"PATTERN": [{"lower": {"REGEX": "^audibl"}}]}
{"LABEL": "liwc_percept"	"PATTERN": [{"lower": {"REGEX": "^audio"}}]}
{"LABEL": "liwc_percept"	"PATTERN": [{"lower": "beautiful"}]}
{"LABEL": "liwc_percept"	"PATTERN": [{"lower": "beautify"}]}
{"LABEL": "liwc_percept"	"PATTERN": [{"lower": "beauty"}]}
{"LABEL": "liwc_percept"	"PATTERN": [{"lower": "bitter"}]}
{"LABEL": "liwc_percept"	"PATTERN": [{"lower": "bitterly"}]}
{"LABEL": "liwc_percept"	"PATTERN": [{"lower": "bitterness"}]}
{"LABEL": "liwc_percept"	"PATTERN": [{"lower": "bittersweet"}]}
{"LABEL": "liwc_percept"	"PATTERN": [{"lower": "black"}]}
{"LABEL": "liwc_percept"	"PATTERN": [{"lower": {"REGEX": "^blind"}}]}
{"LABEL": "liwc_percept"	"PATTERN": [{"lower": "blonde"}]}
{"LABEL": "liwc_percept"	"PATTERN": [{"lower": "blue"}]}
{"LABEL": "liwc_percept"	"PATTERN": [{"lower": {"REGEX": "^boom"}}]}
{"LABEL": "liwc_percept"	"PATTERN": [{"lower": "bright"}]}
{"LABEL": "liwc_percept"	"PATTERN": [{"lower": "brighter"}]}
{"LABEL": "liwc_percept"	"PATTERN": [{"lower": "brightest"}]}
{"LABEL": "liwc_percept"	"PATTERN": [{"lower": "brightness"}]}
{"LABEL": "liwc_percept"	"PATTERN": [{"lower": "brown"}]}
{"LABEL": "liwc_percept"	"PATTERN": [{"lower": {"REGEX": "^brush"}}]}
{"LABEL": "liwc_percept"	"PATTERN": [{"lower": "burn"}]}
{"LABEL": "liwc_percept"	"PATTERN": [{"lower": "burned"}]}
{"LABEL": "liwc_percept"	"PATTERN": [{"lower": "burning"}]}
{"LABEL": "liwc_percept"	"PATTERN": [{"lower": "burns"}]}
{"LABEL": "liwc_percept"	"PATTERN": [{"lower": "burnt"}]}
{"LABEL": "liwc_percept"	"PATTERN": [{"lower": {"REGEX": "^butter"}}]}
{"LABEL": "liwc_percept"	"PATTERN": [{"lower": {"REGEX": "^candle"}}]}
{"LABEL": "liwc_percept"	"PATTERN": [{"lower": {"REGEX": "^caramel"}}]}
{"LABEL": "liwc_percept"	"PATTERN": [{"lower": {"REGEX": "^caress"}}]}
{"LABEL": "liwc_percept"	"PATTERN": [{"lower": {"REGEX": "^cellphone"}}]}
{"LABEL": "liwc_percept"	"PATTERN": [{"lower": {"REGEX": "^choir"}}]}
{"LABEL": "liwc_percept"	"PATTERN": [{"lower": "chorus"}]}
{"LABEL": "liwc_percept"	"PATTERN": [{"lower": "circle"}]}
{"LABEL": "liwc_percept"	"PATTERN": [{"lower": {"REGEX": "^citrus"}}]}
{"LABEL": "liwc_percept"	"PATTERN": [{"lower": "clap"}]}
{"LABEL": "liwc_percept"	"PATTERN": [{"lower": "clapped"}]}
{"LABEL": "liwc_percept"	"PATTERN": [{"lower": "clapping"}]}
{"LABEL": "liwc_percept"	"PATTERN": [{"lower": "claps"}]}
{"LABEL": "liwc_percept"	"PATTERN": [{"lower": "clear"}]}
{"LABEL": "liwc_percept"	"PATTERN": [{"lower": {"REGEX": "^click"}}]}
{"LABEL": "liwc_percept"	"PATTERN": [{"lower": "cold"}]}
{"LABEL": "liwc_percept"	"PATTERN": [{"lower": "colder"}]}
{"LABEL": "liwc_percept"	"PATTERN": [{"lower": "coldest"}]}
{"LABEL": "liwc_percept"	"PATTERN": [{"lower": {"REGEX": "^cologne"}}]}
{"LABEL": "liwc_percept"	"PATTERN": [{"lower": {"REGEX": "^color"}}]}
{"LABEL": "liwc_percept"	"PATTERN": [{"lower": {"REGEX": "^colour"}}]}
{"LABEL": "liwc_percept"	"PATTERN": [{"lower": {"REGEX": "^concert"}}]}
{"LABEL": "liwc_percept"	"PATTERN": [{"lower": "cool"}]}
{"LABEL": "liwc_percept"	"PATTERN": [{"lower": "cooler"}]}
{"LABEL": "liwc_percept"	"PATTERN": [{"lower": "coolest"}]}
{"LABEL": "liwc_percept"	"PATTERN": [{"lower": "cooling"}]}
{"LABEL": "liwc_percept"	"PATTERN": [{"lower": "dark"}]}
{"LABEL": "liwc_percept"	"PATTERN": [{"lower": {"REGEX": "^darken"}}]}
{"LABEL": "liwc_percept"	"PATTERN": [{"lower": "darker"}]}
{"LABEL": "liwc_percept"	"PATTERN": [{"lower": "darkest"}]}
{"LABEL": "liwc_percept"	"PATTERN": [{"lower": "darkness"}]}
{"LABEL": "liwc_percept"	"PATTERN": [{"lower": {"REGEX": "^deaf"}}]}
{"LABEL": "liwc_percept"	"PATTERN": [{"lower": {"REGEX": "^delectabl"}}]}
{"LABEL": "liwc_percept"	"PATTERN": [{"lower": {"REGEX": "^delicious"}}]}
{"LABEL": "liwc_percept"	"PATTERN": [{"lower": {"REGEX": "^depict"}}]}
{"LABEL": "liwc_percept"	"PATTERN": [{"lower": "disappear"}]}
{"LABEL": "liwc_percept"	"PATTERN": [{"lower": "disappeared"}]}
{"LABEL": "liwc_percept"	"PATTERN": [{"lower": "disappearing"}]}
{"LABEL": "liwc_percept"	"PATTERN": [{"lower": "disappears"}]}
{"LABEL": "liwc_percept"	"PATTERN": [{"lower": {"REGEX": "^display"}}]}
{"LABEL": "liwc_percept"	"PATTERN": [{"lower": {"REGEX": "^dj"}}]}
{"LABEL": "liwc_percept"	"PATTERN": [{"lower": "dried"}]}
{"LABEL": "liwc_percept"	"PATTERN": [{"lower": "drier"}]}
{"LABEL": "liwc_percept"	"PATTERN": [{"lower": "driest"}]}
{"LABEL": "liwc_percept"	"PATTERN": [{"lower": {"REGEX": "^drool"}}]}
{"LABEL": "liwc_percept"	"PATTERN": [{"lower": "dry"}]}
{"LABEL": "liwc_percept"	"PATTERN": [{"lower": "dryness"}]}
{"LABEL": "liwc_percept"	"PATTERN": [{"lower": "ear"}]}
{"LABEL": "liwc_percept"	"PATTERN": [{"lower": "ears"}]}
{"LABEL": "liwc_percept"	"PATTERN": [{"lower": {"REGEX": "^edge"}}]}
{"LABEL": "liwc_percept"	"PATTERN": [{"lower": "ep"}]}
{"LABEL": "liwc_percept"	"PATTERN": [{"lower": {"REGEX": "^experienc"}}]}
{"LABEL": "liwc_percept"	"PATTERN": [{"lower": {"REGEX": "^eye"}}]}
{"LABEL": "liwc_percept"	"PATTERN": [{"lower": "eying"}]}
{"LABEL": "liwc_percept"	"PATTERN": [{"lower": "feel"}]}
{"LABEL": "liwc_percept"	"PATTERN": [{"lower": "feelin"}]}
{"LABEL": "liwc_percept"	"PATTERN": [{"lower": "feeling"}]}
{"LABEL": "liwc_percept"	"PATTERN": [{"lower": "feelings"}]}
{"LABEL": "liwc_percept"	"PATTERN": [{"lower": "feels"}]}
{"LABEL": "liwc_percept"	"PATTERN": [{"lower": "felt"}]}
{"LABEL": "liwc_percept"	"PATTERN": [{"lower": {"REGEX": "^fetid"}}]}
{"LABEL": "liwc_percept"	"PATTERN": [{"lower": {"REGEX": "^finger"}}]}
{"LABEL": "liwc_percept"	"PATTERN": [{"lower": "fire"}]}
{"LABEL": "liwc_percept"	"PATTERN": [{"lower": {"REGEX": "^fizz"}}]}
{"LABEL": "liwc_percept"	"PATTERN": [{"lower": "flapping"}]}
{"LABEL": "liwc_percept"	"PATTERN": [{"lower": {"REGEX": "^flavor"}}]}
{"LABEL": "liwc_percept"	"PATTERN": [{"lower": {"REGEX": "^flavour"}}]}
{"LABEL": "liwc_percept"	"PATTERN": [{"lower": {"REGEX": "^flexib"}}]}
{"LABEL": "liwc_percept"	"PATTERN": [{"lower": {"REGEX": "^fragil"}}]}
{"LABEL": "liwc_percept"	"PATTERN": [{"lower": {"REGEX": "^fragran"}}]}
{"LABEL": "liwc_percept"	"PATTERN": [{"lower": {"REGEX": "^frail"}}]}
{"LABEL": "liwc_percept"	"PATTERN": [{"lower": {"REGEX": "^freez"}}]}
{"LABEL": "liwc_percept"	"PATTERN": [{"lower": {"REGEX": "^froze"}}]}
{"LABEL": "liwc_percept"	"PATTERN": [{"lower": {"REGEX": "^fruit"}}]}
{"LABEL": "liwc_percept"	"PATTERN": [{"lower": {"REGEX": "^fuzz"}}]}
{"LABEL": "liwc_percept"	"PATTERN": [{"lower": {"REGEX": "^gaz"}}]}
{"LABEL": "liwc_percept"	"PATTERN": [{"lower": {"REGEX": "^glanc"}}]}
{"LABEL": "liwc_percept"	"PATTERN": [{"lower": "gloom"}]}
{"LABEL": "liwc_percept"	"PATTERN": [{"lower": "gloomier"}]}
{"LABEL": "liwc_percept"	"PATTERN": [{"lower": "gloomiest"}]}
{"LABEL": "liwc_percept"	"PATTERN": [{"lower": "gloomily"}]}
{"LABEL": "liwc_percept"	"PATTERN": [{"lower": "gloominess"}]}
{"LABEL": "liwc_percept"	"PATTERN": [{"lower": "gloomy"}]}
{"LABEL": "liwc_percept"	"PATTERN": [{"lower": {"REGEX": "^glow"}}]}
{"LABEL": "liwc_percept"	"PATTERN": [{"lower": {"REGEX": "^goosebump"}}]}
{"LABEL": "liwc_percept"	"PATTERN": [{"lower": {"REGEX": "^grab"}}]}
{"LABEL": "liwc_percept"	"PATTERN": [{"lower": {"REGEX": "^graphic"}}]}
{"LABEL": "liwc_percept"	"PATTERN": [{"lower": {"REGEX": "^grasp"}}]}
{"LABEL": "liwc_percept"	"PATTERN": [{"lower": "gray"}]}
{"LABEL": "liwc_percept"	"PATTERN": [{"lower": {"REGEX": "^greas"}}]}
{"LABEL": "liwc_percept"	"PATTERN": [{"lower": "green"}]}
{"LABEL": "liwc_percept"	"PATTERN": [{"lower": "grey"}]}
{"LABEL": "liwc_percept"	"PATTERN": [{"lower": "grip"}]}
{"LABEL": "liwc_percept"	"PATTERN": [{"lower": {"REGEX": "^gripp"}}]}
{"LABEL": "liwc_percept"	"PATTERN": [{"lower": "grips"}]}
{"LABEL": "liwc_percept"	"PATTERN": [{"lower": "haircut"}]}
{"LABEL": "liwc_percept"	"PATTERN": [{"lower": {"REGEX": "^hairless"}}]}
{"LABEL": "liwc_percept"	"PATTERN": [{"lower": "hairs"}]}
{"LABEL": "liwc_percept"	"PATTERN": [{"lower": "hairy"}]}
{"LABEL": "liwc_percept"	"PATTERN": [{"lower": {"REGEX": "^hallucinat"}}]}
{"LABEL": "liwc_percept"	"PATTERN": [{"lower": "hand"}]}
{"LABEL": "liwc_percept"	"PATTERN": [{"lower": {"REGEX": "^handful"}}]}
{"LABEL": "liwc_percept"	"PATTERN": [{"lower": "hands"}]}
{"LABEL": "liwc_percept"	"PATTERN": [{"lower": "hard"}]}
{"LABEL": "liwc_percept"	"PATTERN": [{"lower": "harden"}]}
{"LABEL": "liwc_percept"	"PATTERN": [{"lower": "harder"}]}
{"LABEL": "liwc_percept"	"PATTERN": [{"lower": "hardest"}]}
{"LABEL": "liwc_percept"	"PATTERN": [{"lower": {"REGEX": "^harmon"}}]}
{"LABEL": "liwc_percept"	"PATTERN": [{"lower": "harsh"}]}
{"LABEL": "liwc_percept"	"PATTERN": [{"lower": "hazy"}]}
{"LABEL": "liwc_percept"	"PATTERN": [{"lower": "hear"}]}
{"LABEL": "liwc_percept"	"PATTERN": [{"lower": "heard"}]}
{"LABEL": "liwc_percept"	"PATTERN": [{"lower": "hearing"}]}
{"LABEL": "liwc_percept"	"PATTERN": [{"lower": "hears"}]}
{"LABEL": "liwc_percept"	"PATTERN": [{"lower": {"REGEX": "^heavie"}}]}
{"LABEL": "liwc_percept"	"PATTERN": [{"lower": "heavy"}]}
{"LABEL": "liwc_percept"	"PATTERN": [{"lower": "hidden"}]}
{"LABEL": "liwc_percept"	"PATTERN": [{"lower": "honey"}]}
{"LABEL": "liwc_percept"	"PATTERN": [{"lower": "hot"}]}
{"LABEL": "liwc_percept"	"PATTERN": [{"lower": "hotter"}]}
{"LABEL": "liwc_percept"	"PATTERN": [{"lower": "hottest"}]}
{"LABEL": "liwc_percept"	"PATTERN": [{"lower": {"REGEX": "^hurt"}}]}
{"LABEL": "liwc_percept"	"PATTERN": [{"lower": {"REGEX": "^hush"}}]}
{"LABEL": "liwc_percept"	"PATTERN": [{"lower": {"REGEX": "^hymn"}}]}
{"LABEL": "liwc_percept"	"PATTERN": [{"lower": {"REGEX": "^image"}}]}
{"LABEL": "liwc_percept"	"PATTERN": [{"lower": {"REGEX": "^inaudibl"}}]}
{"LABEL": "liwc_percept"	"PATTERN": [{"lower": {"REGEX": "^itch"}}]}
{"LABEL": "liwc_percept"	"PATTERN": [{"lower": "juicy"}]}
{"LABEL": "liwc_percept"	"PATTERN": [{"lower": {"REGEX": "^laugh"}}]}
{"LABEL": "liwc_percept"	"PATTERN": [{"lower": {"REGEX": "^leather"}}]}
{"LABEL": "liwc_percept"	"PATTERN": [{"lower": {"REGEX": "^lick"}}]}
{"LABEL": "liwc_percept"	"PATTERN": [{"lower": "light"}]}
{"LABEL": "liwc_percept"	"PATTERN": [{"lower": "lights"}]}
{"LABEL": "liwc_percept"	"PATTERN": [{"lower": {"REGEX": "^limp"}}]}
{"LABEL": "liwc_percept"	"PATTERN": [{"lower": "listen"}]}
{"LABEL": "liwc_percept"	"PATTERN": [{"lower": "listened"}]}
{"LABEL": "liwc_percept"	"PATTERN": [{"lower": {"REGEX": "^listener"}}]}
{"LABEL": "liwc_percept"	"PATTERN": [{"lower": "listening"}]}
{"LABEL": "liwc_percept"	"PATTERN": [{"lower": "listens"}]}
{"LABEL": "liwc_percept"	"PATTERN": [{"lower": "lit"}]}
{"LABEL": "liwc_percept"	"PATTERN": [{"lower": "look"}]}
{"LABEL": "liwc_percept"	"PATTERN": [{"lower": "looked"}]}
{"LABEL": "liwc_percept"	"PATTERN": [{"lower": {"REGEX": "^looker"}}]}
{"LABEL": "liwc_percept"	"PATTERN": [{"lower": "looking"}]}
{"LABEL": "liwc_percept"	"PATTERN": [{"lower": "looks"}]}
{"LABEL": "liwc_percept"	"PATTERN": [{"lower": "loose"}]}
{"LABEL": "liwc_percept"	"PATTERN": [{"lower": "loosed"}]}
{"LABEL": "liwc_percept"	"PATTERN": [{"lower": "loosely"}]}
{"LABEL": "liwc_percept"	"PATTERN": [{"lower": {"REGEX": "^loosen"}}]}
{"LABEL": "liwc_percept"	"PATTERN": [{"lower": "looser"}]}
{"LABEL": "liwc_percept"	"PATTERN": [{"lower": "looses"}]}
{"LABEL": "liwc_percept"	"PATTERN": [{"lower": "loosest"}]}
{"LABEL": "liwc_percept"	"PATTERN": [{"lower": "loud"}]}
{"LABEL": "liwc_percept"	"PATTERN": [{"lower": "louder"}]}
{"LABEL": "liwc_percept"	"PATTERN": [{"lower": "loudest"}]}
{"LABEL": "liwc_percept"	"PATTERN": [{"lower": "loudly"}]}
{"LABEL": "liwc_percept"	"PATTERN": [{"lower": {"REGEX": "^loudn"}}]}
{"LABEL": "liwc_percept"	"PATTERN": [{"lower": {"REGEX": "^lump"}}]}
{"LABEL": "liwc_percept"	"PATTERN": [{"lower": {"REGEX": "^mint"}}]}
{"LABEL": "liwc_percept"	"PATTERN": [{"lower": "moist"}]}
{"LABEL": "liwc_percept"	"PATTERN": [{"lower": "monitor"}]}
{"LABEL": "liwc_percept"	"PATTERN": [{"lower": {"REGEX": "^musi"}}]}
{"LABEL": "liwc_percept"	"PATTERN": [{"lower": "nasal"}]}
{"LABEL": "liwc_percept"	"PATTERN": [{"lower": "noise"}]}
{"LABEL": "liwc_percept"	"PATTERN": [{"lower": "noises"}]}
{"LABEL": "liwc_percept"	"PATTERN": [{"lower": "noisier"}]}
{"LABEL": "liwc_percept"	"PATTERN": [{"lower": "noisiest"}]}
{"LABEL": "liwc_percept"	"PATTERN": [{"lower": "noisy"}]}
{"LABEL": "liwc_percept"	"PATTERN": [{"lower": {"REGEX": "^nose"}}]}
{"LABEL": "liwc_percept"	"PATTERN": [{"lower": {"REGEX": "^nostril"}}]}
{"LABEL": "liwc_percept"	"PATTERN": [{"lower": {"REGEX": "^odor"}}]}
{"LABEL": "liwc_percept"	"PATTERN": [{"lower": {"REGEX": "^odour"}}]}
{"LABEL": "liwc_percept"	"PATTERN": [{"lower": {"REGEX": "^oil"}}]}
{"LABEL": "liwc_percept"	"PATTERN": [{"lower": "opera"}]}
{"LABEL": "liwc_percept"	"PATTERN": [{"lower": "orange"}]}
{"LABEL": "liwc_percept"	"PATTERN": [{"lower": {"REGEX": "^orchestra"}}]}
{"LABEL": "liwc_percept"	"PATTERN": [{"lower": {"REGEX": "^overhear"}}]}
{"LABEL": "liwc_percept"	"PATTERN": [{"lower": "pain"}]}
{"LABEL": "liwc_percept"	"PATTERN": [{"lower": "pained"}]}
{"LABEL": "liwc_percept"	"PATTERN": [{"lower": {"REGEX": "^painf"}}]}
{"LABEL": "liwc_percept"	"PATTERN": [{"lower": "pains"}]}
{"LABEL": "liwc_percept"	"PATTERN": [{"lower": {"REGEX": "^palatabl"}}]}
{"LABEL": "liwc_percept"	"PATTERN": [{"lower": {"REGEX": "^perceiv"}}]}
{"LABEL": "liwc_percept"	"PATTERN": [{"lower": {"REGEX": "^percept"}}]}
{"LABEL": "liwc_percept"	"PATTERN": [{"lower": {"REGEX": "^perfum"}}]}
{"LABEL": "liwc_percept"	"PATTERN": [{"lower": {"REGEX": "^phone"}}]}
{"LABEL": "liwc_percept"	"PATTERN": [{"lower": "photo"}]}
{"LABEL": "liwc_percept"	"PATTERN": [{"lower": {"REGEX": "^photograph"}}]}
{"LABEL": "liwc_percept"	"PATTERN": [{"lower": "photos"}]}
{"LABEL": "liwc_percept"	"PATTERN": [{"lower": "pic"}]}
{"LABEL": "liwc_percept"	"PATTERN": [{"lower": {"REGEX": "^picture"}}]}
{"LABEL": "liwc_percept"	"PATTERN": [{"lower": "pink"}]}
{"LABEL": "liwc_percept"	"PATTERN": [{"lower": "press"}]}
{"LABEL": "liwc_percept"	"PATTERN": [{"lower": "pressed"}]}
{"LABEL": "liwc_percept"	"PATTERN": [{"lower": "presses"}]}
{"LABEL": "liwc_percept"	"PATTERN": [{"lower": "pressing"}]}
{"LABEL": "liwc_percept"	"PATTERN": [{"lower": {"REGEX": "^pungen"}}]}
{"LABEL": "liwc_percept"	"PATTERN": [{"lower": "purple"}]}
{"LABEL": "liwc_percept"	"PATTERN": [{"lower": "quiet"}]}
{"LABEL": "liwc_percept"	"PATTERN": [{"lower": "quieter"}]}
{"LABEL": "liwc_percept"	"PATTERN": [{"lower": "quietest"}]}
{"LABEL": "liwc_percept"	"PATTERN": [{"lower": "quietly"}]}
{"LABEL": "liwc_percept"	"PATTERN": [{"lower": {"REGEX": "^radio"}}]}
{"LABEL": "liwc_percept"	"PATTERN": [{"lower": {"REGEX": "^rancid"}}]}
{"LABEL": "liwc_percept"	"PATTERN": [{"lower": "rang"}]}
{"LABEL": "liwc_percept"	"PATTERN": [{"lower": "rap"}]}
{"LABEL": "liwc_percept"	"PATTERN": [{"lower": {"REGEX": "^rectang"}}]}
{"LABEL": "liwc_percept"	"PATTERN": [{"lower": "red"}]}
{"LABEL": "liwc_percept"	"PATTERN": [{"lower": {"REGEX": "^redden"}}]}
{"LABEL": "liwc_percept"	"PATTERN": [{"lower": {"REGEX": "^reek"}}]}
{"LABEL": "liwc_percept"	"PATTERN": [{"lower": {"REGEX": "^remark"}}]}
{"LABEL": "liwc_percept"	"PATTERN": [{"lower": {"REGEX": "^reveal"}}]}
{"LABEL": "liwc_percept"	"PATTERN": [{"lower": "ring"}]}
{"LABEL": "liwc_percept"	"PATTERN": [{"lower": "ringing"}]}
{"LABEL": "liwc_percept"	"PATTERN": [{"lower": "rings"}]}
{"LABEL": "liwc_percept"	"PATTERN": [{"lower": "rotten"}]}
{"LABEL": "liwc_percept"	"PATTERN": [{"lower": "rough"}]}
{"LABEL": "liwc_percept"	"PATTERN": [{"lower": "rougher"}]}
{"LABEL": "liwc_percept"	"PATTERN": [{"lower": "roughest"}]}
{"LABEL": "liwc_percept"	"PATTERN": [{"lower": "round"}]}
{"LABEL": "liwc_percept"	"PATTERN": [{"lower": "rounder"}]}
{"LABEL": "liwc_percept"	"PATTERN": [{"lower": "roundest"}]}
{"LABEL": "liwc_percept"	"PATTERN": [{"lower": "rub"}]}
{"LABEL": "liwc_percept"	"PATTERN": [{"lower": "rubbed"}]}
{"LABEL": "liwc_percept"	"PATTERN": [{"lower": "rubbing"}]}
{"LABEL": "liwc_percept"	"PATTERN": [{"lower": "rubs"}]}
{"LABEL": "liwc_percept"	"PATTERN": [{"lower": "saccharine"}]}
{"LABEL": "liwc_percept"	"PATTERN": [{"lower": "said"}]}
{"LABEL": "liwc_percept"	"PATTERN": [{"lower": {"REGEX": "^saliv"}}]}
{"LABEL": "liwc_percept"	"PATTERN": [{"lower": "salt"}]}
{"LABEL": "liwc_percept"	"PATTERN": [{"lower": "salty"}]}
{"LABEL": "liwc_percept"	"PATTERN": [{"lower": "sand"}]}
{"LABEL": "liwc_percept"	"PATTERN": [{"lower": "sands"}]}
{"LABEL": "liwc_percept"	"PATTERN": [{"lower": "sandy"}]}
{"LABEL": "liwc_percept"	"PATTERN": [{"lower": "sang"}]}
{"LABEL": "liwc_percept"	"PATTERN": [{"lower": {"REGEX": "^savor"}}]}
{"LABEL": "liwc_percept"	"PATTERN": [{"lower": {"REGEX": "^savour"}}]}
{"LABEL": "liwc_percept"	"PATTERN": [{"lower": "saw"}]}
{"LABEL": "liwc_percept"	"PATTERN": [{"lower": "say"}]}
{"LABEL": "liwc_percept"	"PATTERN": [{"lower": "saying"}]}
{"LABEL": "liwc_percept"	"PATTERN": [{"lower": "says"}]}
{"LABEL": "liwc_percept"	"PATTERN": [{"lower": "scan"}]}
{"LABEL": "liwc_percept"	"PATTERN": [{"lower": {"REGEX": "^scann"}}]}
{"LABEL": "liwc_percept"	"PATTERN": [{"lower": "scans"}]}
{"LABEL": "liwc_percept"	"PATTERN": [{"lower": {"REGEX": "^scent"}}]}
{"LABEL": "liwc_percept"	"PATTERN": [{"lower": {"REGEX": "^scratch"}}]}
{"LABEL": "liwc_percept"	"PATTERN": [{"lower": {"REGEX": "^scream"}}]}
{"LABEL": "liwc_percept"	"PATTERN": [{"lower": "screen"}]}
{"LABEL": "liwc_percept"	"PATTERN": [{"lower": {"REGEX": "^scrumptious"}}]}
{"LABEL": "liwc_percept"	"PATTERN": [{"lower": "search"}]}
{"LABEL": "liwc_percept"	"PATTERN": [{"lower": "searched"}]}
{"LABEL": "liwc_percept"	"PATTERN": [{"lower": "searches"}]}
{"LABEL": "liwc_percept"	"PATTERN": [{"lower": "searching"}]}
{"LABEL": "liwc_percept"	"PATTERN": [{"lower": "see"}]}
{"LABEL": "liwc_percept"	"PATTERN": [{"lower": "seeing"}]}
{"LABEL": "liwc_percept"	"PATTERN": [{"lower": "seen"}]}
{"LABEL": "liwc_percept"	"PATTERN": [{"lower": "sees"}]}
{"LABEL": "liwc_percept"	"PATTERN": [{"lower": {"REGEX": "^selfie"}}]}
{"LABEL": "liwc_percept"	"PATTERN": [{"lower": "sensation"}]}
{"LABEL": "liwc_percept"	"PATTERN": [{"lower": "sensations"}]}
{"LABEL": "liwc_percept"	"PATTERN": [{"lower": "sense"}]}
{"LABEL": "liwc_percept"	"PATTERN": [{"lower": "sensed"}]}
{"LABEL": "liwc_percept"	"PATTERN": [{"lower": "senses"}]}
{"LABEL": "liwc_percept"	"PATTERN": [{"lower": "sensing"}]}
{"LABEL": "liwc_percept"	"PATTERN": [{"lower": "shadow"}]}
{"LABEL": "liwc_percept"	"PATTERN": [{"lower": {"REGEX": "^sharp"}}]}
{"LABEL": "liwc_percept"	"PATTERN": [{"lower": "shine"}]}
{"LABEL": "liwc_percept"	"PATTERN": [{"lower": {"REGEX": "^shini"}}]}
{"LABEL": "liwc_percept"	"PATTERN": [{"lower": "shiny"}]}
{"LABEL": "liwc_percept"	"PATTERN": [{"lower": {"REGEX": "^shout"}}]}
{"LABEL": "liwc_percept"	"PATTERN": [{"lower": "show"}]}
{"LABEL": "liwc_percept"	"PATTERN": [{"lower": "showed"}]}
{"LABEL": "liwc_percept"	"PATTERN": [{"lower": "showing"}]}
{"LABEL": "liwc_percept"	"PATTERN": [{"lower": "shows"}]}
{"LABEL": "liwc_percept"	"PATTERN": [{"lower": {"REGEX": "^sight"}}]}
{"LABEL": "liwc_percept"	"PATTERN": [{"lower": {"REGEX": "^silen"}}]}
{"LABEL": "liwc_percept"	"PATTERN": [{"lower": {"REGEX": "^silk"}}]}
{"LABEL": "liwc_percept"	"PATTERN": [{"lower": "sing"}]}
{"LABEL": "liwc_percept"	"PATTERN": [{"lower": "singing"}]}
{"LABEL": "liwc_percept"	"PATTERN": [{"lower": "sings"}]}
{"LABEL": "liwc_percept"	"PATTERN": [{"lower": "skin"}]}
{"LABEL": "liwc_percept"	"PATTERN": [{"lower": {"REGEX": "^skin"}}	{"lower": {"REGEX": "^'"}}]}
{"LABEL": "liwc_percept"	"PATTERN": [{"lower": {"REGEX": "^smell"}}]}
{"LABEL": "liwc_percept"	"PATTERN": [{"lower": {"REGEX": "^smooth"}}]}
{"LABEL": "liwc_percept"	"PATTERN": [{"lower": {"REGEX": "^sniff"}}]}
{"LABEL": "liwc_percept"	"PATTERN": [{"lower": {"REGEX": "^snort"}}]}
{"LABEL": "liwc_percept"	"PATTERN": [{"lower": "soft"}]}
{"LABEL": "liwc_percept"	"PATTERN": [{"lower": "softer"}]}
{"LABEL": "liwc_percept"	"PATTERN": [{"lower": "softest"}]}
{"LABEL": "liwc_percept"	"PATTERN": [{"lower": "softly"}]}
{"LABEL": "liwc_percept"	"PATTERN": [{"lower": {"REGEX": "^song"}}]}
{"LABEL": "liwc_percept"	"PATTERN": [{"lower": "sought"}]}
{"LABEL": "liwc_percept"	"PATTERN": [{"lower": {"REGEX": "^sound"}}]}
{"LABEL": "liwc_percept"	"PATTERN": [{"lower": "sour"}]}
{"LABEL": "liwc_percept"	"PATTERN": [{"lower": "speak"}]}
{"LABEL": "liwc_percept"	"PATTERN": [{"lower": {"REGEX": "^speaker"}}]}
{"LABEL": "liwc_percept"	"PATTERN": [{"lower": "speaking"}]}
{"LABEL": "liwc_percept"	"PATTERN": [{"lower": "speaks"}]}
{"LABEL": "liwc_percept"	"PATTERN": [{"lower": {"REGEX": "^speech"}}]}
{"LABEL": "liwc_percept"	"PATTERN": [{"lower": "spice"}]}
{"LABEL": "liwc_percept"	"PATTERN": [{"lower": "spiced"}]}
{"LABEL": "liwc_percept"	"PATTERN": [{"lower": "spices"}]}
{"LABEL": "liwc_percept"	"PATTERN": [{"lower": "spicy"}]}
{"LABEL": "liwc_percept"	"PATTERN": [{"lower": {"REGEX": "^spoke"}}]}
{"LABEL": "liwc_percept"	"PATTERN": [{"lower": "square"}]}
{"LABEL": "liwc_percept"	"PATTERN": [{"lower": {"REGEX": "^squeez"}}]}
{"LABEL": "liwc_percept"	"PATTERN": [{"lower": {"REGEX": "^stank"}}]}
{"LABEL": "liwc_percept"	"PATTERN": [{"lower": {"REGEX": "^stare"}}]}
{"LABEL": "liwc_percept"	"PATTERN": [{"lower": "staring"}]}
{"LABEL": "liwc_percept"	"PATTERN": [{"lower": {"REGEX": "^stench"}}]}
{"LABEL": "liwc_percept"	"PATTERN": [{"lower": {"REGEX": "^stimul"}}]}
{"LABEL": "liwc_percept"	"PATTERN": [{"lower": "stink"}]}
{"LABEL": "liwc_percept"	"PATTERN": [{"lower": "stinky"}]}
{"LABEL": "liwc_percept"	"PATTERN": [{"lower": {"REGEX": "^stroke"}}]}
{"LABEL": "liwc_percept"	"PATTERN": [{"lower": {"REGEX": "^stroki"}}]}
{"LABEL": "liwc_percept"	"PATTERN": [{"lower": "stunk"}]}
{"LABEL": "liwc_percept"	"PATTERN": [{"lower": {"REGEX": "^stutter"}}]}
{"LABEL": "liwc_percept"	"PATTERN": [{"lower": "sugar"}]}
{"LABEL": "liwc_percept"	"PATTERN": [{"lower": "sugars"}]}
{"LABEL": "liwc_percept"	"PATTERN": [{"lower": "sugary"}]}
{"LABEL": "liwc_percept"	"PATTERN": [{"lower": {"REGEX": "^sumptuous"}}]}
{"LABEL": "liwc_percept"	"PATTERN": [{"lower": "sung"}]}
{"LABEL": "liwc_percept"	"PATTERN": [{"lower": {"REGEX": "^sunli"}}]}
{"LABEL": "liwc_percept"	"PATTERN": [{"lower": "sunnier"}]}
{"LABEL": "liwc_percept"	"PATTERN": [{"lower": "sunniest"}]}
{"LABEL": "liwc_percept"	"PATTERN": [{"lower": "sunny"}]}
{"LABEL": "liwc_percept"	"PATTERN": [{"lower": {"REGEX": "^sunshin"}}]}
{"LABEL": "liwc_percept"	"PATTERN": [{"lower": "sweet"}]}
{"LABEL": "liwc_percept"	"PATTERN": [{"lower": "sweeter"}]}
{"LABEL": "liwc_percept"	"PATTERN": [{"lower": "sweetest"}]}
{"LABEL": "liwc_percept"	"PATTERN": [{"lower": {"REGEX": "^sweetness"}}]}
{"LABEL": "liwc_percept"	"PATTERN": [{"lower": "sweets"}]}
{"LABEL": "liwc_percept"	"PATTERN": [{"lower": "tangy"}]}
{"LABEL": "liwc_percept"	"PATTERN": [{"lower": "tart"}]}
{"LABEL": "liwc_percept"	"PATTERN": [{"lower": "taste"}]}
{"LABEL": "liwc_percept"	"PATTERN": [{"lower": "tasted"}]}
{"LABEL": "liwc_percept"	"PATTERN": [{"lower": "tastes"}]}
{"LABEL": "liwc_percept"	"PATTERN": [{"lower": "tastier"}]}
{"LABEL": "liwc_percept"	"PATTERN": [{"lower": "tastiest"}]}
{"LABEL": "liwc_percept"	"PATTERN": [{"lower": "tasting"}]}
{"LABEL": "liwc_percept"	"PATTERN": [{"lower": "tasty"}]}
{"LABEL": "liwc_percept"	"PATTERN": [{"lower": {"REGEX": "^telephon"}}]}
{"LABEL": "liwc_percept"	"PATTERN": [{"lower": {"REGEX": "^thick"}}]}
{"LABEL": "liwc_percept"	"PATTERN": [{"lower": {"REGEX": "^thunder"}}]}
{"LABEL": "liwc_percept"	"PATTERN": [{"lower": "tight"}]}
{"LABEL": "liwc_percept"	"PATTERN": [{"lower": "tighter"}]}
{"LABEL": "liwc_percept"	"PATTERN": [{"lower": "tightest"}]}
{"LABEL": "liwc_percept"	"PATTERN": [{"lower": "tightly"}]}
{"LABEL": "liwc_percept"	"PATTERN": [{"lower": {"REGEX": "^tingl"}}]}
{"LABEL": "liwc_percept"	"PATTERN": [{"lower": {"REGEX": "^tongue"}}]}
{"LABEL": "liwc_percept"	"PATTERN": [{"lower": {"REGEX": "^touch"}}]}
{"LABEL": "liwc_percept"	"PATTERN": [{"lower": {"REGEX": "^triang"}}]}
{"LABEL": "liwc_percept"	"PATTERN": [{"lower": "tune"}]}
{"LABEL": "liwc_percept"	"PATTERN": [{"lower": "tunes"}]}
{"LABEL": "liwc_percept"	"PATTERN": [{"lower": "vid"}]}
{"LABEL": "liwc_percept"	"PATTERN": [{"lower": {"REGEX": "^video"}}]}
{"LABEL": "liwc_percept"	"PATTERN": [{"lower": "view"}]}
{"LABEL": "liwc_percept"	"PATTERN": [{"lower": {"REGEX": "^viewer"}}]}
{"LABEL": "liwc_percept"	"PATTERN": [{"lower": {"REGEX": "^viewing"}}]}
{"LABEL": "liwc_percept"	"PATTERN": [{"lower": "views"}]}
{"LABEL": "liwc_percept"	"PATTERN": [{"lower": "violet"}]}
{"LABEL": "liwc_percept"	"PATTERN": [{"lower": "visible"}]}
{"LABEL": "liwc_percept"	"PATTERN": [{"lower": "visibly"}]}
{"LABEL": "liwc_percept"	"PATTERN": [{"lower": {"REGEX": "^vivid"}}]}
{"LABEL": "liwc_percept"	"PATTERN": [{"lower": {"REGEX": "^voic"}}]}
{"LABEL": "liwc_percept"	"PATTERN": [{"lower": {"REGEX": "^waft"}}]}
{"LABEL": "liwc_percept"	"PATTERN": [{"lower": "warm"}]}
{"LABEL": "liwc_percept"	"PATTERN": [{"lower": "warmed"}]}
{"LABEL": "liwc_percept"	"PATTERN": [{"lower": "warmer"}]}
{"LABEL": "liwc_percept"	"PATTERN": [{"lower": "warmest"}]}
{"LABEL": "liwc_percept"	"PATTERN": [{"lower": "warming"}]}
{"LABEL": "liwc_percept"	"PATTERN": [{"lower": "warmly"}]}
{"LABEL": "liwc_percept"	"PATTERN": [{"lower": "warms"}]}
{"LABEL": "liwc_percept"	"PATTERN": [{"lower": "warmth"}]}
{"LABEL": "liwc_percept"	"PATTERN": [{"lower": "watch"}]}
{"LABEL": "liwc_percept"	"PATTERN": [{"lower": "watched"}]}
{"LABEL": "liwc_percept"	"PATTERN": [{"lower": "watcher"}]}
{"LABEL": "liwc_percept"	"PATTERN": [{"lower": "watches"}]}
{"LABEL": "liwc_percept"	"PATTERN": [{"lower": "watchful"}]}
{"LABEL": "liwc_percept"	"PATTERN": [{"lower": "watching"}]}
{"LABEL": "liwc_percept"	"PATTERN": [{"lower": "weight"}]}
{"LABEL": "liwc_percept"	"PATTERN": [{"lower": "weighted"}]}
{"LABEL": "liwc_percept"	"PATTERN": [{"lower": {"REGEX": "^weightless"}}]}
{"LABEL": "liwc_percept"	"PATTERN": [{"lower": "weights"}]}
{"LABEL": "liwc_percept"	"PATTERN": [{"lower": "wet"}]}
{"LABEL": "liwc_percept"	"PATTERN": [{"lower": "wetter"}]}
{"LABEL": "liwc_percept"	"PATTERN": [{"lower": "wettest"}]}
{"LABEL": "liwc_percept"	"PATTERN": [{"lower": {"REGEX": "^wheez"}}]}
{"LABEL": "liwc_percept"	"PATTERN": [{"lower": {"REGEX": "^whiff"}}]}
{"LABEL": "liwc_percept"	"PATTERN": [{"lower": {"REGEX": "^whine"}}]}
{"LABEL": "liwc_percept"	"PATTERN": [{"lower": "whining"}]}
{"LABEL": "liwc_percept"	"PATTERN": [{"lower": {"REGEX": "^whisper"}}]}
{"LABEL": "liwc_percept"	"PATTERN": [{"lower": "white"}]}
{"LABEL": "liwc_percept"	"PATTERN": [{"lower": {"REGEX": "^yawn"}}]}
{"LABEL": "liwc_percept"	"PATTERN": [{"lower": "yell"}]}
{"LABEL": "liwc_percept"	"PATTERN": [{"lower": "yelled"}]}
{"LABEL": "liwc_percept"	"PATTERN": [{"lower": "yelling"}]}
{"LABEL": "liwc_percept"	"PATTERN": [{"lower": "yellow"}]}
{"LABEL": "liwc_percept"	"PATTERN": [{"lower": "yells"}]}
{"LABEL": "liwc_percept"	"PATTERN": [{"lower": "yum"}]}
{"LABEL": "liwc_percept"	"PATTERN": [{"lower": "yummy"}]}
