# Supplementary material for: Sounds of silence: Data for analysing muted safety voice in speech
Source: Data Brief. 2021 May 30;37:107186. doi: 10.1016/j.dib.2021.107186 (PMC8182378; doi:10.1016/j.dib.2021.107186)
Supplement: Supplementary file 6 [file mmc6.zip › dictionaries/patterns_liwc_tentative.jsonl]

{"LABEL": "liwc_tentative"	"PATTERN": [{"lower": "allot"}]}
{"LABEL": "liwc_tentative"	"PATTERN": [{"lower": "almost"}]}
{"LABEL": "liwc_tentative"	"PATTERN": [{"lower": "alot"}]}
{"LABEL": "liwc_tentative"	"PATTERN": [{"lower": {"REGEX": "^ambigu"}}]}
{"LABEL": "liwc_tentative"	"PATTERN": [{"lower": "any"}]}
{"LABEL": "liwc_tentative"	"PATTERN": [{"lower": {"REGEX": "^anybod"}}]}
{"LABEL": "liwc_tentative"	"PATTERN": [{"lower": "anyhow"}]}
{"LABEL": "liwc_tentative"	"PATTERN": [{"lower": {"REGEX": "^anyone"}}]}
{"LABEL": "liwc_tentative"	"PATTERN": [{"lower": "anything"}]}
{"LABEL": "liwc_tentative"	"PATTERN": [{"lower": "anytime"}]}
{"LABEL": "liwc_tentative"	"PATTERN": [{"lower": "anywhere"}]}
{"LABEL": "liwc_tentative"	"PATTERN": [{"lower": "apparently"}]}
{"LABEL": "liwc_tentative"	"PATTERN": [{"lower": "appear"}]}
{"LABEL": "liwc_tentative"	"PATTERN": [{"lower": "appeared"}]}
{"LABEL": "liwc_tentative"	"PATTERN": [{"lower": "appearing"}]}
{"LABEL": "liwc_tentative"	"PATTERN": [{"lower": "appears"}]}
{"LABEL": "liwc_tentative"	"PATTERN": [{"lower": {"REGEX": "^apprehens"}}]}
{"LABEL": "liwc_tentative"	"PATTERN": [{"lower": {"REGEX": "^approximat"}}]}
{"LABEL": "liwc_tentative"	"PATTERN": [{"lower": {"REGEX": "^arbitrar"}}]}
{"LABEL": "liwc_tentative"	"PATTERN": [{"lower": {"REGEX": "^assum"}}]}
{"LABEL": "liwc_tentative"	"PATTERN": [{"lower": "barely"}]}
{"LABEL": "liwc_tentative"	"PATTERN": [{"lower": "bet"}]}
{"LABEL": "liwc_tentative"	"PATTERN": [{"lower": "bets"}]}
{"LABEL": "liwc_tentative"	"PATTERN": [{"lower": "betting"}]}
{"LABEL": "liwc_tentative"	"PATTERN": [{"lower": {"REGEX": "^blur"}}]}
{"LABEL": "liwc_tentative"	"PATTERN": [{"lower": {"REGEX": "^border"}}]}
{"LABEL": "liwc_tentative"	"PATTERN": [{"lower": "chance"}]}
{"LABEL": "liwc_tentative"	"PATTERN": [{"lower": "confuse"}]}
{"LABEL": "liwc_tentative"	"PATTERN": [{"lower": "confused"}]}
{"LABEL": "liwc_tentative"	"PATTERN": [{"lower": "confuses"}]}
{"LABEL": "liwc_tentative"	"PATTERN": [{"lower": "confusing"}]}
{"LABEL": "liwc_tentative"	"PATTERN": [{"lower": {"REGEX": "^confusion"}}]}
{"LABEL": "liwc_tentative"	"PATTERN": [{"lower": {"REGEX": "^contingen"}}]}
{"LABEL": "liwc_tentative"	"PATTERN": [{"lower": "depend"}]}
{"LABEL": "liwc_tentative"	"PATTERN": [{"lower": "depended"}]}
{"LABEL": "liwc_tentative"	"PATTERN": [{"lower": "depending"}]}
{"LABEL": "liwc_tentative"	"PATTERN": [{"lower": "depends"}]}
{"LABEL": "liwc_tentative"	"PATTERN": [{"lower": {"REGEX": "^disorient"}}]}
{"LABEL": "liwc_tentative"	"PATTERN": [{"lower": {"REGEX": "^doubt"}}]}
{"LABEL": "liwc_tentative"	"PATTERN": [{"lower": {"REGEX": "^dubious"}}]}
{"LABEL": "liwc_tentative"	"PATTERN": [{"lower": "dunno"}]}
{"LABEL": "liwc_tentative"	"PATTERN": [{"lower": "fairly"}]}
{"LABEL": "liwc_tentative"	"PATTERN": [{"lower": "feasible"}]}
{"LABEL": "liwc_tentative"	"PATTERN": [{"lower": {"REGEX": "^fuzz"}}]}
{"LABEL": "liwc_tentative"	"PATTERN": [{"lower": "generally"}]}
{"LABEL": "liwc_tentative"	"PATTERN": [{"lower": "guess"}]}
{"LABEL": "liwc_tentative"	"PATTERN": [{"lower": "guessed"}]}
{"LABEL": "liwc_tentative"	"PATTERN": [{"lower": "guesses"}]}
{"LABEL": "liwc_tentative"	"PATTERN": [{"lower": "guessing"}]}
{"LABEL": "liwc_tentative"	"PATTERN": [{"lower": {"REGEX": "^half"}}	{"lower": {"REGEX": "^-"}}	{"lower": {"REGEX": "^ass"}}]}
{"LABEL": "liwc_tentative"	"PATTERN": [{"lower": {"REGEX": "^halfass"}}]}
{"LABEL": "liwc_tentative"	"PATTERN": [{"lower": "hardly"}]}
{"LABEL": "liwc_tentative"	"PATTERN": [{"lower": "hazy"}]}
{"LABEL": "liwc_tentative"	"PATTERN": [{"lower": {"REGEX": "^hesita"}}]}
{"LABEL": "liwc_tentative"	"PATTERN": [{"lower": "hope"}]}
{"LABEL": "liwc_tentative"	"PATTERN": [{"lower": "hoped"}]}
{"LABEL": "liwc_tentative"	"PATTERN": [{"lower": "hopeful"}]}
{"LABEL": "liwc_tentative"	"PATTERN": [{"lower": "hopefully"}]}
{"LABEL": "liwc_tentative"	"PATTERN": [{"lower": "hopes"}]}
{"LABEL": "liwc_tentative"	"PATTERN": [{"lower": "hoping"}]}
{"LABEL": "liwc_tentative"	"PATTERN": [{"lower": {"REGEX": "^hypothes"}}]}
{"LABEL": "liwc_tentative"	"PATTERN": [{"lower": {"REGEX": "^hypothetic"}}]}
{"LABEL": "liwc_tentative"	"PATTERN": [{"lower": "if"}]}
{"LABEL": "liwc_tentative"	"PATTERN": [{"lower": {"REGEX": "^incomplet"}}]}
{"LABEL": "liwc_tentative"	"PATTERN": [{"lower": {"REGEX": "^indecis"}}]}
{"LABEL": "liwc_tentative"	"PATTERN": [{"lower": {"REGEX": "^indefinit"}}]}
{"LABEL": "liwc_tentative"	"PATTERN": [{"lower": {"REGEX": "^indirect"}}]}
{"LABEL": "liwc_tentative"	"PATTERN": [{"lower": "kindof"}]}
{"LABEL": "liwc_tentative"	"PATTERN": [{"lower": "kinda"}]}
{"LABEL": "liwc_tentative"	"PATTERN": [{"lower": "kindof"}]}
{"LABEL": "liwc_tentative"	"PATTERN": [{"lower": {"REGEX": "^likel"}}]}
{"LABEL": "liwc_tentative"	"PATTERN": [{"lower": "lot"}]}
{"LABEL": "liwc_tentative"	"PATTERN": [{"lower": "lotof"}]}
{"LABEL": "liwc_tentative"	"PATTERN": [{"lower": "lots"}]}
{"LABEL": "liwc_tentative"	"PATTERN": [{"lower": "lotsa"}]}
{"LABEL": "liwc_tentative"	"PATTERN": [{"lower": "lotta"}]}
{"LABEL": "liwc_tentative"	"PATTERN": [{"lower": "luck"}]}
{"LABEL": "liwc_tentative"	"PATTERN": [{"lower": "lucked"}]}
{"LABEL": "liwc_tentative"	"PATTERN": [{"lower": "luckier"}]}
{"LABEL": "liwc_tentative"	"PATTERN": [{"lower": "luckiest"}]}
{"LABEL": "liwc_tentative"	"PATTERN": [{"lower": "luckily"}]}
{"LABEL": "liwc_tentative"	"PATTERN": [{"lower": "lucky"}]}
{"LABEL": "liwc_tentative"	"PATTERN": [{"lower": "mainly"}]}
{"LABEL": "liwc_tentative"	"PATTERN": [{"lower": {"REGEX": "^marginal"}}]}
{"LABEL": "liwc_tentative"	"PATTERN": [{"lower": "may"}]}
{"LABEL": "liwc_tentative"	"PATTERN": [{"lower": "maybe"}]}
{"LABEL": "liwc_tentative"	"PATTERN": [{"lower": "might"}]}
{"LABEL": "liwc_tentative"	"PATTERN": [{"lower": "might"}	{"lower": "'ve"}]}
{"LABEL": "liwc_tentative"	"PATTERN": [{"lower": "might"}	{"lower": "ve"}]}
{"LABEL": "liwc_tentative"	"PATTERN": [{"lower": "most"}]}
{"LABEL": "liwc_tentative"	"PATTERN": [{"lower": "mostly"}]}
{"LABEL": "liwc_tentative"	"PATTERN": [{"lower": {"REGEX": "^myster"}}]}
{"LABEL": "liwc_tentative"	"PATTERN": [{"lower": "nearly"}]}
{"LABEL": "liwc_tentative"	"PATTERN": [{"lower": {"REGEX": "^obscur"}}]}
{"LABEL": "liwc_tentative"	"PATTERN": [{"lower": {"REGEX": "^occasional"}}]}
{"LABEL": "liwc_tentative"	"PATTERN": [{"lower": "often"}]}
{"LABEL": "liwc_tentative"	"PATTERN": [{"lower": "opinion"}]}
{"LABEL": "liwc_tentative"	"PATTERN": [{"lower": {"REGEX": "^option"}}]}
{"LABEL": "liwc_tentative"	"PATTERN": [{"lower": "or"}]}
{"LABEL": "liwc_tentative"	"PATTERN": [{"lower": "overall"}]}
{"LABEL": "liwc_tentative"	"PATTERN": [{"lower": "partly"}]}
{"LABEL": "liwc_tentative"	"PATTERN": [{"lower": "perhaps"}]}
{"LABEL": "liwc_tentative"	"PATTERN": [{"lower": {"REGEX": "^possib"}}]}
{"LABEL": "liwc_tentative"	"PATTERN": [{"lower": {"REGEX": "^potential"}}]}
{"LABEL": "liwc_tentative"	"PATTERN": [{"lower": "practically"}]}
{"LABEL": "liwc_tentative"	"PATTERN": [{"lower": "pretty"}]}
{"LABEL": "liwc_tentative"	"PATTERN": [{"lower": {"REGEX": "^probab"}}]}
{"LABEL": "liwc_tentative"	"PATTERN": [{"lower": "prolly"}]}
{"LABEL": "liwc_tentative"	"PATTERN": [{"lower": {"REGEX": "^puzzl"}}]}
{"LABEL": "liwc_tentative"	"PATTERN": [{"lower": "question"}]}
{"LABEL": "liwc_tentative"	"PATTERN": [{"lower": "questioned"}]}
{"LABEL": "liwc_tentative"	"PATTERN": [{"lower": "questioning"}]}
{"LABEL": "liwc_tentative"	"PATTERN": [{"lower": "questions"}]}
{"LABEL": "liwc_tentative"	"PATTERN": [{"lower": "quite"}]}
{"LABEL": "liwc_tentative"	"PATTERN": [{"lower": "random"}]}
{"LABEL": "liwc_tentative"	"PATTERN": [{"lower": "randomly"}]}
{"LABEL": "liwc_tentative"	"PATTERN": [{"lower": "randomness"}]}
{"LABEL": "liwc_tentative"	"PATTERN": [{"lower": "s'pose"}]}
{"LABEL": "liwc_tentative"	"PATTERN": [{"lower": "seem"}]}
{"LABEL": "liwc_tentative"	"PATTERN": [{"lower": "seemed"}]}
{"LABEL": "liwc_tentative"	"PATTERN": [{"lower": {"REGEX": "^seeming"}}]}
{"LABEL": "liwc_tentative"	"PATTERN": [{"lower": "seems"}]}
{"LABEL": "liwc_tentative"	"PATTERN": [{"lower": "shaky"}]}
{"LABEL": "liwc_tentative"	"PATTERN": [{"lower": {"REGEX": "^skeptic"}}]}
{"LABEL": "liwc_tentative"	"PATTERN": [{"lower": "some"}]}
{"LABEL": "liwc_tentative"	"PATTERN": [{"lower": {"REGEX": "^somebod"}}]}
{"LABEL": "liwc_tentative"	"PATTERN": [{"lower": "someday"}]}
{"LABEL": "liwc_tentative"	"PATTERN": [{"lower": "somehow"}]}
{"LABEL": "liwc_tentative"	"PATTERN": [{"lower": {"REGEX": "^someone"}}]}
{"LABEL": "liwc_tentative"	"PATTERN": [{"lower": {"REGEX": "^something"}}]}
{"LABEL": "liwc_tentative"	"PATTERN": [{"lower": "sometime"}]}
{"LABEL": "liwc_tentative"	"PATTERN": [{"lower": "sometimes"}]}
{"LABEL": "liwc_tentative"	"PATTERN": [{"lower": "somewhat"}]}
{"LABEL": "liwc_tentative"	"PATTERN": [{"lower": "somewhere"}]}
{"LABEL": "liwc_tentative"	"PATTERN": [{"lower": "sort"}]}
{"LABEL": "liwc_tentative"	"PATTERN": [{"lower": "sorta"}]}
{"LABEL": "liwc_tentative"	"PATTERN": [{"lower": "sortof"}]}
{"LABEL": "liwc_tentative"	"PATTERN": [{"lower": "sorts"}]}
{"LABEL": "liwc_tentative"	"PATTERN": [{"lower": "sortsa"}]}
{"LABEL": "liwc_tentative"	"PATTERN": [{"lower": "spose"}]}
{"LABEL": "liwc_tentative"	"PATTERN": [{"lower": "suppose"}]}
{"LABEL": "liwc_tentative"	"PATTERN": [{"lower": "supposed"}]}
{"LABEL": "liwc_tentative"	"PATTERN": [{"lower": "supposedly"}]}
{"LABEL": "liwc_tentative"	"PATTERN": [{"lower": "supposes"}]}
{"LABEL": "liwc_tentative"	"PATTERN": [{"lower": "supposing"}]}
{"LABEL": "liwc_tentative"	"PATTERN": [{"lower": {"REGEX": "^supposition"}}]}
{"LABEL": "liwc_tentative"	"PATTERN": [{"lower": {"REGEX": "^tempora"}}]}
{"LABEL": "liwc_tentative"	"PATTERN": [{"lower": {"REGEX": "^tentativ"}}]}
{"LABEL": "liwc_tentative"	"PATTERN": [{"lower": {"REGEX": "^theor"}}]}
{"LABEL": "liwc_tentative"	"PATTERN": [{"lower": "try"}]}
{"LABEL": "liwc_tentative"	"PATTERN": [{"lower": "trying"}]}
{"LABEL": "liwc_tentative"	"PATTERN": [{"lower": "tryna"}]}
{"LABEL": "liwc_tentative"	"PATTERN": [{"lower": "typically"}]}
{"LABEL": "liwc_tentative"	"PATTERN": [{"lower": {"REGEX": "^uncertain"}}]}
{"LABEL": "liwc_tentative"	"PATTERN": [{"lower": {"REGEX": "^unclear"}}]}
{"LABEL": "liwc_tentative"	"PATTERN": [{"lower": {"REGEX": "^undecided"}}]}
{"LABEL": "liwc_tentative"	"PATTERN": [{"lower": {"REGEX": "^undetermin"}}]}
{"LABEL": "liwc_tentative"	"PATTERN": [{"lower": "unknowing"}]}
{"LABEL": "liwc_tentative"	"PATTERN": [{"lower": "unknowingly"}]}
{"LABEL": "liwc_tentative"	"PATTERN": [{"lower": "unknown"}]}
{"LABEL": "liwc_tentative"	"PATTERN": [{"lower": {"REGEX": "^unlikel"}}]}
{"LABEL": "liwc_tentative"	"PATTERN": [{"lower": {"REGEX": "^unresolv"}}]}
{"LABEL": "liwc_tentative"	"PATTERN": [{"lower": {"REGEX": "^unsettl"}}]}
{"LABEL": "liwc_tentative"	"PATTERN": [{"lower": {"REGEX": "^unsure"}}]}
{"LABEL": "liwc_tentative"	"PATTERN": [{"lower": "usually"}]}
{"LABEL": "liwc_tentative"	"PATTERN": [{"lower": "vague"}]}
{"LABEL": "liwc_tentative"	"PATTERN": [{"lower": "vaguely"}]}
{"LABEL": "liwc_tentative"	"PATTERN": [{"lower": "vagueness"}]}
{"LABEL": "liwc_tentative"	"PATTERN": [{"lower": "vaguer"}]}
{"LABEL": "liwc_tentative"	"PATTERN": [{"lower": "vaguest"}]}
{"LABEL": "liwc_tentative"	"PATTERN": [{"lower": {"REGEX": "^variab"}}]}
{"LABEL": "liwc_tentative"	"PATTERN": [{"lower": "varies"}]}
{"LABEL": "liwc_tentative"	"PATTERN": [{"lower": "vary"}]}
{"LABEL": "liwc_tentative"	"PATTERN": [{"lower": "virtually"}]}
{"LABEL": "liwc_tentative"	"PATTERN": [{"lower": "wonder"}]}
{"LABEL": "liwc_tentative"	"PATTERN": [{"lower": "wondered"}]}
{"LABEL": "liwc_tentative"	"PATTERN": [{"lower": "wondering"}]}
{"LABEL": "liwc_tentative"	"PATTERN": [{"lower": "wonders"}]}
