# Supplementary material for: Sounds of silence: Data for analysing muted safety voice in speech
Source: Data Brief. 2021 May 30;37:107186. doi: 10.1016/j.dib.2021.107186 (PMC8182378; doi:10.1016/j.dib.2021.107186)
Supplement: Supplementary file 6 [file mmc6.zip › dictionaries/patterns_custom_with_vectors.jsonl]

# CUSTOM DICTIONARIES FOR 'WALKING THE PLANK' EXPERIMENT
#
# Safety Voice Dictionary (composite of five types of safety voice speech)
#
# VOICE Composit DICTIONARY (v2): with Word Vectors
{"LABEL": "custom_dict_voicecomposite_wv", "PATTERN": [{"LOWER": {"IN": ["!", "4.7", "?", "able", "afraid", "ah", "almost", "alright", "animal", "anyway", "are", "ask", "bad", "because", "before", "bend", "better", "brave", "break", "but", "can", "careful", "child", "could", "damn", "danger", "dangerous", "depends", "did", "didn", "do", "enough", "even", "exactly", "fall", "feasible", "fine", "for", "god", "gon", "good", "gosh", "great", "guess", "ha", "haha", "hahaha", "hand", "harm", "have", "heck", "hell", "help", "hey", "hmm", "hmmm", "hold", "how", "huh", "hurt", "i", "if", "it", "joar", "just", "keep", "kg", "kid", "kidding", "kilo", "kilograms", "kilos", "least", "less", "let", "limit", "load", "lol", "m", "maximum", "me", "mind", "move", "much", "must", "n't", "'t", "na", "need", "no", "not", "oer", "ok", "okay", "one", "only", "oof", "ooh", "oohoo", "oops", "ow", "phoe", "phoo", "pounds", "quite", "restriction", "safe", "said", "say", "says", "shit", "should", "simply", "six", "sixty", "small", "so", "someone", "sorry", "stable", "step", "still", "stone", "stop", "support", "sure", "sustain", "take", "test", "than", "that", "there", "they", "thirty", "to", "too", "try", "uh", "understand", "unless", "up", "very", "wait", "want", "wanted", "weigh", "weight", "what", "when", "where", "who", "whoo", "whoops", "why", "will", "won", "work", "would", "wow", "wrong", "yeah", "you"]}}]}
#
#
# Safety Concern dictionaries
#
## CONCERN DICTIONARY (v2): word vectors
{"LABEL": "custom_dict_concerned_wv", "PATTERN": [{"LOWER": {"IN": ["actually", "although", "because", "believe", "but", "could", "doubt", "expect", "feel", "for", "guess", "hopefully", "if", "just", "know", "maybe", "mean", "not", "perhaps", "possibly", "pretty", "probably", "quite", "rather", "really", "seems", "still", "suppose", "sure", "think", "though", "thought", "too", "uhm", "unless", "wonder", "yet"]}}]}
#
## DISFLUENCY DICTIONARY (v2): word vectors
{"LABEL": "custom_dict_disfluency_wv", "PATTERN": [{"LOWER": {"IN": ["ah", "ahh", "ahhh", "ahhhh", "duh", "dunno", "eh", "ehh", "er", "erm", "errr", "gee", "geez", "hah", "haha", "hahah", "hahaha", "hahahah", "hahahaha", "heh", "hehe", "heheh", "hehehe", "hey", "hmm", "hmmm", "hmmmm", "hmmmmm", "huh", "humm", "nah", "nevermind", "nope", "oh", "ohh", "ohhh", "ooh", "oooh", "uh", "uhh", "uhhh", "uhm", "uhum", "umm", "ummm", "ummmm", "whoa"]}}]}
#
# Safety Voice Speech Dictionaries (sub-types)
#
## INFORMATIVE
{"LABEL": "custom_dict_informative_wv", "PATTERN": [{"LOWER": {"IN": ["4.7", "almost", "animal", "because", "bend", "break", "but", "child", "could", "dangerous", "enough", "even", "fall", "for", "harm", "hold", "hurt", "if", "it", "just", "kg", "kid", "kilo", "kilograms", "kilos", "least", "less", "limit", "load", "maximum", "much", "not", "one", "only", "pounds", "restriction", "said", "says", "six", "sixty", "small", "so", "someone", "stable", "still", "stone", "support", "sustain", "take", "than", "that", "there", "they", "thirty", "up", "very", "weigh", "weight", "when", "work", "would"]}}]}
#
## INQUISITIVE
{"LABEL": "custom_dict_inquisitive_wv", "PATTERN": [{"LOWER": {"IN": ["?", "are", "ask", "before", "did", "do", "gon", "have", "how", "na", "sure", "to", "understand", "want", "wanted", "what", "when", "where", "who", "why", "will", "would", "yeah", "you"]}}]}
#
## PROHIBITIVE
{"LABEL": "custom_dict_prohibitive_wv", "PATTERN": [{"LOWER": {"IN": ["able", "afraid", "bad", "better", "can", "danger", "depends", "exactly", "feasible", "fine", "gon", "good", "i", "keep", "m", "me", "mind", "must", "n't", "'t", "need", "no", "not", "quite", "safe", "should", "step", "stop", "test", "too", "try", "unless", "wait", "wanted", "won", "work", "wrong"]}}]}
#
## CAUTIONARY
{"LABEL": "custom_dict_cautionary_wv", "PATTERN": [{"LOWER": {"IN": ["better", "careful", "hand", "help", "just", "keep", "let", "me", "move", "need", "should", "simply", "take", "too", "try", "wait"]}}]}
#
## OBLIQUE
{"LABEL": "custom_dict_oblique_wv", "PATTERN": [{"LOWER": {"IN": ["!", "ah", "alright", "anyway", "brave", "damn", "didn", "god", "gon", "gosh", "great", "guess", "ha", "haha", "hahaha", "heck", "hell", "hey", "hmm", "hmmm", "huh", "joar", "kidding", "lol", "oer", "ok", "okay", "oof", "ooh", "oohoo", "oops", "ow", "phoe", "phoo", "say", "shit", "sorry", "uh", "whoo", "whoops", "wow"]}}]}
#
