# Supplementary material for: Sounds of silence: Data for analysing muted safety voice in speech
Source: Data Brief. 2021 May 30;37:107186. doi: 10.1016/j.dib.2021.107186 (PMC8182378; doi:10.1016/j.dib.2021.107186)
Supplement: Supplementary file 6 [file mmc6.zip › dictionaries/patterns_liwc_you.jsonl]

{"LABEL": "liwc_you", "PATTERN": [{"lower": {"REGEX": "^ily"}}]}
{"LABEL": "liwc_you", "PATTERN": [{"lower": "thee"}]}
{"LABEL": "liwc_you", "PATTERN": [{"lower": "thine"}]}
{"LABEL": "liwc_you", "PATTERN": [{"lower": "thou"}]}
{"LABEL": "liwc_you", "PATTERN": [{"lower": "thoust"}]}
{"LABEL": "liwc_you", "PATTERN": [{"lower": "thy"}]}
{"LABEL": "liwc_you", "PATTERN": [{"lower": "thyself"}]}
{"LABEL": "liwc_you", "PATTERN": [{"lower": "u"}]}
{"LABEL": "liwc_you", "PATTERN": [{"lower": "ur"}]}
{"LABEL": "liwc_you", "PATTERN": [{"lower": "y'"}, {"lower": "all"}]}
{"LABEL": "liwc_you", "PATTERN": [{"lower": "y'"}, {"lower": "all"}, {"lower": "'s"}]}
{"LABEL": "liwc_you", "PATTERN": [{"lower": "ya"}]}
{"LABEL": "liwc_you", "PATTERN": [{"lower": {"REGEX": "^ya'll"}}]}
{"LABEL": "liwc_you", "PATTERN": [{"lower": "y"}, {"lower": "all"}]}
{"LABEL": "liwc_you", "PATTERN": [{"lower": "yalls"}]}
{"LABEL": "liwc_you", "PATTERN": [{"lower": "ye"}]}
{"LABEL": "liwc_you", "PATTERN": [{"lower": {"REGEX": "^yinz"}}]}
{"LABEL": "liwc_you", "PATTERN": [{"lower": "you"}]}
{"LABEL": "liwc_you", "PATTERN": [{"lower": "you"}, {"lower": "'d"}]}
{"LABEL": "liwc_you", "PATTERN": [{"lower": "you"}, {"lower": "'ll"}]}
{"LABEL": "liwc_you", "PATTERN": [{"lower": "you"}, {"lower": "'re"}]}
{"LABEL": "liwc_you", "PATTERN": [{"lower": "you"}, {"lower": "'ve"}]}
{"LABEL": "liwc_you", "PATTERN": [{"lower": "you"}, {"lower": "d"}]}
{"LABEL": "liwc_you", "PATTERN": [{"lower": "you"}, {"lower": "ll"}]}
{"LABEL": "liwc_you", "PATTERN": [{"lower": "your"}]}
{"LABEL": "liwc_you", "PATTERN": [{"lower": "you"}, {"lower": "re"}]}
{"LABEL": "liwc_you", "PATTERN": [{"lower": "yours"}]}
{"LABEL": "liwc_you", "PATTERN": [{"lower": "yourself"}]}
{"LABEL": "liwc_you", "PATTERN": [{"lower": "yourselves"}]}
{"LABEL": "liwc_you", "PATTERN": [{"lower": "you"}, {"lower": "ve"}]}
