# Supplementary material for: Sounds of silence: Data for analysing muted safety voice in speech
Source: Data Brief. 2021 May 30;37:107186. doi: 10.1016/j.dib.2021.107186 (PMC8182378; doi:10.1016/j.dib.2021.107186)
Supplement: Supplementary file 6 [file mmc6.zip › dictionaries/patterns_communicaitonVaguenessScale.jsonl]

{"LABEL": "cvs_admitError", "PATTERN": [{"lower": "a"}, {"lower": "mistake"}]}
{"LABEL": "cvs_admitError", "PATTERN": [{"lower": "chances"}, {"lower": "are"}]}
{"LABEL": "cvs_admitError", "PATTERN": [{"lower": "excuse"}, {"lower": "me"}]}
{"LABEL": "cvs_admitError", "PATTERN": [{"lower": "i"}, {"lower": "do"}, {"lower": "n't"}, {"lower": "know"}]}
{"LABEL": "cvs_admitError", "PATTERN": [{"lower": "i"}, {"lower": "forget"}]}
{"LABEL": "cvs_admitError", "PATTERN": [{"lower": "i"}, {"lower": "forgot"}]}
{"LABEL": "cvs_admitError", "PATTERN": [{"lower": "i"}, {"lower": "guess"}]}
{"LABEL": "cvs_admitError", "PATTERN": [{"lower": "i"}, {"lower": "made"}, {"lower": "an"}, {"lower": "error"}]}
{"LABEL": "cvs_admitError", "PATTERN": [{"lower": "i"}, {"lower": "made"}, {"lower": "a"}, {"lower": "mistake"}]}
{"LABEL": "cvs_admitError", "PATTERN": [{"lower": "i"}, {"lower": "slipped"}]}
{"LABEL": "cvs_admitError", "PATTERN": [{"lower": "i"}, {"lower": "suppose"}]}
{"LABEL": "cvs_admitError", "PATTERN": [{"lower": "i"}, {"lower": "think"}]}
{"LABEL": "cvs_admitError", "PATTERN": [{"lower": "i"}, {"lower": "was"}, {"lower": "wrong"}]}
{"LABEL": "cvs_admitError", "PATTERN": [{"lower": "let"}, {"lower": "'s"}, {"lower": "see"}]}
{"LABEL": "cvs_admitError", "PATTERN": [{"lower": "maybe"}]}
{"LABEL": "cvs_admitError", "PATTERN": [{"lower": "not"}, {"lower": "sure"}]}
{"LABEL": "cvs_admitError", "PATTERN": [{"lower": "pardon"}, {"lower": "me"}]}
{"LABEL": "cvs_admitError", "PATTERN": [{"lower": "sorry"}]}
{"LABEL": "cvs_admitError", "PATTERN": [{"lower": "would"}, {"lower": "guess"}]}
{"LABEL": "cvs_admitError", "PATTERN": [{"lower": "would"}, {"lower": "suppose"}]}
{"LABEL": "cvs_ambiguous", "PATTERN": [{"lower": "all"}, {"lower": "of"}, {"lower": "them"}]}
{"LABEL": "cvs_ambiguous", "PATTERN": [{"lower": "all"}, {"lower": "of"}, {"lower": "these"}]}
{"LABEL": "cvs_ambiguous", "PATTERN": [{"lower": "all"}, {"lower": "of"}, {"lower": "this"}]}
{"LABEL": "cvs_ambiguous", "PATTERN": [{"lower": "all"}, {"lower": "of"}, {"lower": "those"}]}
{"LABEL": "cvs_ambiguous", "PATTERN": [{"lower": "all"}, {"lower": "these"}]}
{"LABEL": "cvs_ambiguous", "PATTERN": [{"lower": "all"}, {"lower": "this"}]}
{"LABEL": "cvs_ambiguous", "PATTERN": [{"lower": "all"}, {"lower": "those"}]}
{"LABEL": "cvs_ambiguous", "PATTERN": [{"lower": "and"}, {"lower": "other"}]}
{"LABEL": "cvs_ambiguous", "PATTERN": [{"lower": "and"}, {"lower": "others"}]}
{"LABEL": "cvs_ambiguous", "PATTERN": [{"lower": "and"}, {"lower": "so"}, {"lower": "forth"}]}
{"LABEL": "cvs_ambiguous", "PATTERN": [{"lower": "and"}, {"lower": "so"}, {"lower": "on"}]}
{"LABEL": "cvs_ambiguous", "PATTERN": [{"lower": "and"}, {"lower": "such"}]}
{"LABEL": "cvs_ambiguous", "PATTERN": [{"lower": "and"}, {"lower": "things"}]}
{"LABEL": "cvs_ambiguous", "PATTERN": [{"lower": "another"}, {"lower": "part"}]}
{"LABEL": "cvs_ambiguous", "PATTERN": [{"lower": "another"}, {"lower": "thing"}]}
{"LABEL": "cvs_ambiguous", "PATTERN": [{"lower": "aspect"}]}
{"LABEL": "cvs_ambiguous", "PATTERN": [{"lower": "a"}, {"lower": "certain"}]}
{"LABEL": "cvs_ambiguous", "PATTERN": [{"lower": "a"}, {"lower": "particular"}]}
{"LABEL": "cvs_ambiguous", "PATTERN": [{"lower": "a"}, {"lower": "thing"}]}
{"LABEL": "cvs_ambiguous", "PATTERN": [{"lower": "different"}, {"lower": "things"}]}
{"LABEL": "cvs_ambiguous", "PATTERN": [{"lower": "etc"}]}
{"LABEL": "cvs_ambiguous", "PATTERN": [{"lower": "etcetera"}]}
{"LABEL": "cvs_ambiguous", "PATTERN": [{"lower": "factor"}]}
{"LABEL": "cvs_ambiguous", "PATTERN": [{"lower": "feature"}]}
{"LABEL": "cvs_ambiguous", "PATTERN": [{"lower": "general"}, {"lower": "area"}]}
{"LABEL": "cvs_ambiguous", "PATTERN": [{"lower": "general"}, {"lower": "idea"}]}
{"LABEL": "cvs_ambiguous", "PATTERN": [{"lower": "manner"}]}
{"LABEL": "cvs_ambiguous", "PATTERN": [{"lower": "nature"}, {"lower": "of"}]}
{"LABEL": "cvs_ambiguous", "PATTERN": [{"lower": "not"}, {"lower": "any"}]}
{"LABEL": "cvs_ambiguous", "PATTERN": [{"lower": "not"}, {"lower": "anything"}]}
{"LABEL": "cvs_ambiguous", "PATTERN": [{"lower": "no"}, {"lower": "particular"}]}
{"LABEL": "cvs_ambiguous", "PATTERN": [{"lower": "or"}, {"lower": "other"}]}
{"LABEL": "cvs_ambiguous", "PATTERN": [{"lower": "or"}, {"lower": "others"}]}
{"LABEL": "cvs_ambiguous", "PATTERN": [{"lower": "other"}, {"lower": "one"}]}
{"LABEL": "cvs_ambiguous", "PATTERN": [{"lower": "other"}, {"lower": "thing"}]}
{"LABEL": "cvs_ambiguous", "PATTERN": [{"lower": "other"}, {"lower": "things"}]}
{"LABEL": "cvs_ambiguous", "PATTERN": [{"lower": "same"}, {"lower": "thing"}]}
{"LABEL": "cvs_ambiguous", "PATTERN": [{"lower": "same"}, {"lower": "way"}]}
{"LABEL": "cvs_ambiguous", "PATTERN": [{"lower": "somebody"}]}
{"LABEL": "cvs_ambiguous", "PATTERN": [{"lower": "somehow"}]}
{"LABEL": "cvs_ambiguous", "PATTERN": [{"lower": "something"}]}
{"LABEL": "cvs_ambiguous", "PATTERN": [{"lower": "sometime"}]}
{"LABEL": "cvs_ambiguous", "PATTERN": [{"lower": "somewhere"}]}
{"LABEL": "cvs_ambiguous", "PATTERN": [{"lower": "stuff"}]}
{"LABEL": "cvs_ambiguous", "PATTERN": [{"lower": "they"}, {"lower": "say"}]}
{"LABEL": "cvs_ambiguous", "PATTERN": [{"lower": "the"}, {"lower": "like"}]}
{"LABEL": "cvs_ambiguous", "PATTERN": [{"lower": "the"}, {"lower": "rest"}]}
{"LABEL": "cvs_ambiguous", "PATTERN": [{"lower": "type"}, {"lower": "of"}, {"lower": "thing"}]}
{"LABEL": "cvs_ambiguous", "PATTERN": [{"lower": "whatever"}]}
{"LABEL": "cvs_ambiguous", "PATTERN": [{"lower": "what"}, {"lower": "not"}]}
{"LABEL": "cvs_anaphora", "PATTERN": [{"lower": "former"}]}
{"LABEL": "cvs_anaphora", "PATTERN": [{"lower": "he"}]}
{"LABEL": "cvs_anaphora", "PATTERN": [{"lower": "her"}]}
{"LABEL": "cvs_anaphora", "PATTERN": [{"lower": "him"}]}
{"LABEL": "cvs_anaphora", "PATTERN": [{"lower": "it"}]}
{"LABEL": "cvs_anaphora", "PATTERN": [{"lower": "its"}]}
{"LABEL": "cvs_anaphora", "PATTERN": [{"lower": "latter"}]}
{"LABEL": "cvs_anaphora", "PATTERN": [{"lower": "other"}]}
{"LABEL": "cvs_anaphora", "PATTERN": [{"lower": "she"}]}
{"LABEL": "cvs_anaphora", "PATTERN": [{"lower": "such"}]}
{"LABEL": "cvs_anaphora", "PATTERN": [{"lower": "them"}]}
{"LABEL": "cvs_anaphora", "PATTERN": [{"lower": "they"}]}
{"LABEL": "cvs_anaphora", "PATTERN": [{"lower": "this"}]}
{"LABEL": "cvs_anaphora", "PATTERN": [{"lower": "those"}]}
{"LABEL": "cvs_approximation", "PATTERN": [{"lower": "about"}, {"lower": "as"}]}
{"LABEL": "cvs_approximation", "PATTERN": [{"lower": "about"}, {"lower": "the"}, {"lower": "same"}]}
{"LABEL": "cvs_approximation", "PATTERN": [{"lower": "almost"}]}
{"LABEL": "cvs_approximation", "PATTERN": [{"lower": "almost"}, {"lower": "every"}]}
{"LABEL": "cvs_approximation", "PATTERN": [{"lower": "almost"}, {"lower": "everyone"}]}
{"LABEL": "cvs_approximation", "PATTERN": [{"lower": "amounts"}, {"lower": "to"}]}
{"LABEL": "cvs_approximation", "PATTERN": [{"lower": "a"}, {"lower": "while"}]}
{"LABEL": "cvs_approximation", "PATTERN": [{"lower": "by"}, {"lower": "and"}, {"lower": "large"}]}
{"LABEL": "cvs_approximation", "PATTERN": [{"lower": "fairly"}]}
{"LABEL": "cvs_approximation", "PATTERN": [{"lower": "figures"}, {"lower": "out"}]}
{"LABEL": "cvs_approximation", "PATTERN": [{"lower": "form"}, {"lower": "of"}]}
{"LABEL": "cvs_approximation", "PATTERN": [{"lower": "halfway"}]}
{"LABEL": "cvs_approximation", "PATTERN": [{"lower": "in"}, {"lower": "a"}, {"lower": "way"}]}
{"LABEL": "cvs_approximation", "PATTERN": [{"lower": "in"}, {"lower": "effect"}]}
{"LABEL": "cvs_approximation", "PATTERN": [{"lower": "just"}, {"lower": "a"}]}
{"LABEL": "cvs_approximation", "PATTERN": [{"lower": "just"}, {"lower": "about"}]}
{"LABEL": "cvs_approximation", "PATTERN": [{"lower": "kind"}, {"lower": "of"}]}
{"LABEL": "cvs_approximation", "PATTERN": [{"lower": "largely"}]}
{"LABEL": "cvs_approximation", "PATTERN": [{"lower": "less"}, {"lower": "than"}, {"lower": "good"}]}
{"LABEL": "cvs_approximation", "PATTERN": [{"lower": "mainly"}]}
{"LABEL": "cvs_approximation", "PATTERN": [{"lower": "nearly"}]}
{"LABEL": "cvs_approximation", "PATTERN": [{"lower": "nearly"}, {"lower": "all"}]}
{"LABEL": "cvs_approximation", "PATTERN": [{"lower": "near"}, {"lower": "to"}]}
{"LABEL": "cvs_approximation", "PATTERN": [{"lower": "not"}, {"lower": "as"}]}
{"LABEL": "cvs_approximation", "PATTERN": [{"lower": "one"}, {"lower": "or"}, {"lower": "two"}]}
{"LABEL": "cvs_approximation", "PATTERN": [{"lower": "or"}, {"lower": "so"}]}
{"LABEL": "cvs_approximation", "PATTERN": [{"lower": "practically"}]}
{"LABEL": "cvs_approximation", "PATTERN": [{"lower": "pretty"}, {"lower": "good"}]}
{"LABEL": "cvs_approximation", "PATTERN": [{"lower": "pretty"}, {"lower": "much"}]}
{"LABEL": "cvs_approximation", "PATTERN": [{"lower": "pretty"}, {"lower": "well"}]}
{"LABEL": "cvs_approximation", "PATTERN": [{"lower": "shortly"}]}
{"LABEL": "cvs_approximation", "PATTERN": [{"lower": "sooner"}, {"lower": "or"}, {"lower": "later"}]}
{"LABEL": "cvs_approximation", "PATTERN": [{"lower": "sort"}, {"lower": "of"}]}
{"LABEL": "cvs_approximation", "PATTERN": [{"lower": "type"}, {"lower": "of"}]}
{"LABEL": "cvs_approximation", "PATTERN": [{"lower": "virtually"}]}
{"LABEL": "cvs_bluffRecovery", "PATTERN": [{"lower": "actually"}]}
{"LABEL": "cvs_bluffRecovery", "PATTERN": [{"lower": "alright"}]}
{"LABEL": "cvs_bluffRecovery", "PATTERN": [{"lower": "anyhow"}]}
{"LABEL": "cvs_bluffRecovery", "PATTERN": [{"lower": "anyway"}]}
{"LABEL": "cvs_bluffRecovery", "PATTERN": [{"lower": "as"}, {"lower": "a"}, {"lower": "matter"}, {"lower": "of"}, {"lower": "fact"}]}
{"LABEL": "cvs_bluffRecovery", "PATTERN": [{"lower": "as"}, {"lower": "far"}, {"lower": "as"}]}
{"LABEL": "cvs_bluffRecovery", "PATTERN": [{"lower": "as"}, {"lower": "we"}, {"lower": "know"}]}
{"LABEL": "cvs_bluffRecovery", "PATTERN": [{"lower": "at"}, {"lower": "any"}, {"lower": "rate"}]}
{"LABEL": "cvs_bluffRecovery", "PATTERN": [{"lower": "a"}, {"lower": "long"}, {"lower": "story"}, {"lower": "short"}]}
{"LABEL": "cvs_bluffRecovery", "PATTERN": [{"lower": "everybody"}, {"lower": "knows"}]}
{"LABEL": "cvs_bluffRecovery", "PATTERN": [{"lower": "everyone"}, {"lower": "knows"}]}
{"LABEL": "cvs_bluffRecovery", "PATTERN": [{"lower": "if"}, {"lower": "anything"}]}
{"LABEL": "cvs_bluffRecovery", "PATTERN": [{"lower": "if"}, {"lower": "nothing"}, {"lower": "else"}]}
{"LABEL": "cvs_bluffRecovery", "PATTERN": [{"lower": "in"}, {"lower": "any"}, {"lower": "case"}]}
{"LABEL": "cvs_bluffRecovery", "PATTERN": [{"lower": "in"}, {"lower": "any"}, {"lower": "event"}]}
{"LABEL": "cvs_bluffRecovery", "PATTERN": [{"lower": "in"}, {"lower": "a"}, {"lower": "way"}]}
{"LABEL": "cvs_bluffRecovery", "PATTERN": [{"lower": "in"}, {"lower": "fact"}]}
{"LABEL": "cvs_bluffRecovery", "PATTERN": [{"lower": "it"}, {"lower": "is"}, {"lower": "felt"}]}
{"LABEL": "cvs_bluffRecovery", "PATTERN": [{"lower": "it"}, {"lower": "is"}, {"lower": "hoped"}]}
{"LABEL": "cvs_bluffRecovery", "PATTERN": [{"lower": "it"}, {"lower": "is"}, {"lower": "thought"}]}
{"LABEL": "cvs_bluffRecovery", "PATTERN": [{"lower": "i"}, {"lower": "mean"}]}
{"LABEL": "cvs_bluffRecovery", "PATTERN": [{"lower": "i"}, {"lower": "said"}, {"lower": "before"}]}
{"LABEL": "cvs_bluffRecovery", "PATTERN": [{"lower": "i"}, {"lower": "spoke"}, {"lower": "of"}, {"lower": "before"}]}
{"LABEL": "cvs_bluffRecovery", "PATTERN": [{"lower": "i"}, {"lower": "stated"}, {"lower": "before"}]}
{"LABEL": "cvs_bluffRecovery", "PATTERN": [{"lower": "known"}, {"lower": "by"}, {"lower": "most"}]}
{"LABEL": "cvs_bluffRecovery", "PATTERN": [{"lower": "like"}, {"lower": "all"}]}
{"LABEL": "cvs_bluffRecovery", "PATTERN": [{"lower": "matter"}, {"lower": "of"}, {"lower": "fact"}]}
{"LABEL": "cvs_bluffRecovery", "PATTERN": [{"lower": "mentioned"}, {"lower": "before"}]}
{"LABEL": "cvs_bluffRecovery", "PATTERN": [{"lower": "more"}, {"lower": "of"}, {"lower": "a"}]}
{"LABEL": "cvs_bluffRecovery", "PATTERN": [{"lower": "naturally"}]}
{"LABEL": "cvs_bluffRecovery", "PATTERN": [{"lower": "no"}, {"lower": "doubt"}]}
{"LABEL": "cvs_bluffRecovery", "PATTERN": [{"lower": "obviously"}]}
{"LABEL": "cvs_bluffRecovery", "PATTERN": [{"lower": "of"}, {"lower": "course"}]}
{"LABEL": "cvs_bluffRecovery", "PATTERN": [{"lower": "ok"}]}
{"LABEL": "cvs_bluffRecovery", "PATTERN": [{"lower": "okay"}]}
{"LABEL": "cvs_bluffRecovery", "PATTERN": [{"lower": "or"}, {"lower": "at"}, {"lower": "least"}]}
{"LABEL": "cvs_bluffRecovery", "PATTERN": [{"lower": "should"}, {"lower": "say"}]}
{"LABEL": "cvs_bluffRecovery", "PATTERN": [{"lower": "so"}, {"lower": "to"}, {"lower": "say"}]}
{"LABEL": "cvs_bluffRecovery", "PATTERN": [{"lower": "so"}, {"lower": "to"}, {"lower": "speak"}]}
{"LABEL": "cvs_bluffRecovery", "PATTERN": [{"lower": "truth"}, {"lower": "of"}, {"lower": "the"}, {"lower": "matter"}]}
{"LABEL": "cvs_bluffRecovery", "PATTERN": [{"lower": "well"}, {"lower": "know"}]}
{"LABEL": "cvs_bluffRecovery", "PATTERN": [{"lower": "we"}, {"lower": "all"}, {"lower": "know"}]}
{"LABEL": "cvs_bluffRecovery", "PATTERN": [{"lower": "without"}, {"lower": "a"}, {"lower": "doubt"}]}
{"LABEL": "cvs_bluffRecovery", "PATTERN": [{"lower": "without"}, {"lower": "doubt"}]}
{"LABEL": "cvs_bluffRecovery", "PATTERN": [{"lower": "would"}, {"lower": "say"}]}
{"LABEL": "cvs_bluffRecovery", "PATTERN": [{"lower": "would"}, {"lower": "seem"}]}
{"LABEL": "cvs_bluffRecovery", "PATTERN": [{"lower": "would"}, {"lower": "tend"}]}
{"LABEL": "cvs_bluffRecovery", "PATTERN": [{"lower": "you"}, {"lower": "all"}, {"lower": "know"}]}
{"LABEL": "cvs_bluffRecovery", "PATTERN": [{"lower": "you"}, {"lower": "all"}, {"lower": "realize"}]}
{"LABEL": "cvs_bluffRecovery", "PATTERN": [{"lower": "you"}, {"lower": "know"}]}
{"LABEL": "cvs_bluffRecovery", "PATTERN": [{"lower": "you"}, {"lower": "might"}, {"lower": "say"}]}
{"LABEL": "cvs_bluffRecovery", "PATTERN": [{"lower": "you"}, {"lower": "realize"}]}
{"LABEL": "cvs_bluffRecovery", "PATTERN": [{"lower": "you"}, {"lower": "see"}]}
{"LABEL": "cvs_indefiniteAmount", "PATTERN": [{"lower": "amount"}, {"lower": "of"}, {"lower": "them"}]}
{"LABEL": "cvs_indefiniteAmount", "PATTERN": [{"lower": "any"}, {"lower": "great"}, {"lower": "extent"}]}
{"LABEL": "cvs_indefiniteAmount", "PATTERN": [{"lower": "any"}, {"lower": "number"}, {"lower": "of"}]}
{"LABEL": "cvs_indefiniteAmount", "PATTERN": [{"lower": "as"}, {"lower": "little"}, {"lower": "as"}]}
{"LABEL": "cvs_indefiniteAmount", "PATTERN": [{"lower": "a"}, {"lower": "bit"}]}
{"LABEL": "cvs_indefiniteAmount", "PATTERN": [{"lower": "a"}, {"lower": "bunch"}]}
{"LABEL": "cvs_indefiniteAmount", "PATTERN": [{"lower": "a"}, {"lower": "couple"}]}
{"LABEL": "cvs_indefiniteAmount", "PATTERN": [{"lower": "a"}, {"lower": "little"}]}
{"LABEL": "cvs_indefiniteAmount", "PATTERN": [{"lower": "a"}, {"lower": "lot"}]}
{"LABEL": "cvs_indefiniteAmount", "PATTERN": [{"lower": "considerable"}]}
{"LABEL": "cvs_indefiniteAmount", "PATTERN": [{"lower": "considerable"}, {"lower": "amount"}]}
{"LABEL": "cvs_indefiniteAmount", "PATTERN": [{"lower": "enough"}, {"lower": "of"}, {"lower": "them"}]}
{"LABEL": "cvs_indefiniteAmount", "PATTERN": [{"lower": "enough"}, {"lower": "of"}, {"lower": "these"}]}
{"LABEL": "cvs_indefiniteAmount", "PATTERN": [{"lower": "enough"}, {"lower": "of"}, {"lower": "those"}]}
{"LABEL": "cvs_indefiniteAmount", "PATTERN": [{"lower": "few"}]}
{"LABEL": "cvs_indefiniteAmount", "PATTERN": [{"lower": "large"}, {"lower": "amount"}]}
{"LABEL": "cvs_indefiniteAmount", "PATTERN": [{"lower": "lesser"}, {"lower": "extent"}]}
{"LABEL": "cvs_indefiniteAmount", "PATTERN": [{"lower": "more"}, {"lower": "or"}, {"lower": "less"}]}
{"LABEL": "cvs_indefiniteAmount", "PATTERN": [{"lower": "mostly"}]}
{"LABEL": "cvs_indefiniteAmount", "PATTERN": [{"lower": "much"}]}
{"LABEL": "cvs_indefiniteAmount", "PATTERN": [{"lower": "no"}, {"lower": "less"}, {"lower": "than"}]}
{"LABEL": "cvs_indefiniteAmount", "PATTERN": [{"lower": "plenty"}, {"lower": "of"}]}
{"LABEL": "cvs_indefiniteAmount", "PATTERN": [{"lower": "quite"}, {"lower": "a"}]}
{"LABEL": "cvs_indefiniteAmount", "PATTERN": [{"lower": "quite"}, {"lower": "a"}, {"lower": "bit"}]}
{"LABEL": "cvs_indefiniteAmount", "PATTERN": [{"lower": "rather"}, {"lower": "large"}]}
{"LABEL": "cvs_indefiniteAmount", "PATTERN": [{"lower": "rather"}, {"lower": "small"}]}
{"LABEL": "cvs_indefiniteAmount", "PATTERN": [{"lower": "small"}, {"lower": "amount"}]}
{"LABEL": "cvs_indefiniteAmount", "PATTERN": [{"lower": "some"}]}
{"LABEL": "cvs_indefiniteAmount", "PATTERN": [{"lower": "what"}, {"lower": "little"}]}
{"LABEL": "cvs_multiplicity", "PATTERN": [{"lower": "age"}]}
{"LABEL": "cvs_multiplicity", "PATTERN": [{"lower": "among"}, {"lower": "other"}, {"lower": "things"}]}
{"LABEL": "cvs_multiplicity", "PATTERN": [{"lower": "areas"}]}
{"LABEL": "cvs_multiplicity", "PATTERN": [{"lower": "aspects"}]}
{"LABEL": "cvs_multiplicity", "PATTERN": [{"lower": "cases"}]}
{"LABEL": "cvs_multiplicity", "PATTERN": [{"lower": "complex"}]}
{"LABEL": "cvs_multiplicity", "PATTERN": [{"lower": "complicated"}]}
{"LABEL": "cvs_multiplicity", "PATTERN": [{"lower": "conditions"}]}
{"LABEL": "cvs_multiplicity", "PATTERN": [{"lower": "considerations"}]}
{"LABEL": "cvs_multiplicity", "PATTERN": [{"lower": "different"}, {"lower": "groups"}]}
{"LABEL": "cvs_multiplicity", "PATTERN": [{"lower": "factors"}]}
{"LABEL": "cvs_multiplicity", "PATTERN": [{"lower": "fields"}]}
{"LABEL": "cvs_multiplicity", "PATTERN": [{"lower": "for"}, {"lower": "years"}]}
{"LABEL": "cvs_multiplicity", "PATTERN": [{"lower": "interests"}]}
{"LABEL": "cvs_multiplicity", "PATTERN": [{"lower": "involved"}]}
{"LABEL": "cvs_multiplicity", "PATTERN": [{"lower": "kinds"}]}
{"LABEL": "cvs_multiplicity", "PATTERN": [{"lower": "lots"}]}
{"LABEL": "cvs_multiplicity", "PATTERN": [{"lower": "many"}]}
{"LABEL": "cvs_multiplicity", "PATTERN": [{"lower": "matters"}]}
{"LABEL": "cvs_multiplicity", "PATTERN": [{"lower": "not"}, {"lower": "so"}, {"lower": "much"}]}
{"LABEL": "cvs_multiplicity", "PATTERN": [{"lower": "numbers"}]}
{"LABEL": "cvs_multiplicity", "PATTERN": [{"lower": "others"}]}
{"LABEL": "cvs_multiplicity", "PATTERN": [{"lower": "peoples"}]}
{"LABEL": "cvs_multiplicity", "PATTERN": [{"lower": "places"}]}
{"LABEL": "cvs_multiplicity", "PATTERN": [{"lower": "points"}]}
{"LABEL": "cvs_multiplicity", "PATTERN": [{"lower": "reasons"}]}
{"LABEL": "cvs_multiplicity", "PATTERN": [{"lower": "respects"}]}
{"LABEL": "cvs_multiplicity", "PATTERN": [{"lower": "several"}]}
{"LABEL": "cvs_multiplicity", "PATTERN": [{"lower": "situations"}]}
{"LABEL": "cvs_multiplicity", "PATTERN": [{"lower": "sorts"}]}
{"LABEL": "cvs_multiplicity", "PATTERN": [{"lower": "things"}]}
{"LABEL": "cvs_multiplicity", "PATTERN": [{"lower": "types"}]}
{"LABEL": "cvs_multiplicity", "PATTERN": [{"lower": "varieties"}]}
{"LABEL": "cvs_multiplicity", "PATTERN": [{"lower": "various"}]}
{"LABEL": "cvs_multiplicity", "PATTERN": [{"lower": "ways"}]}
{"LABEL": "cvs_negatedIntensifier", "PATTERN": [{"lower": "are"}, {"lower": "n't"}, {"lower": "necessarily"}]}
{"LABEL": "cvs_negatedIntensifier", "PATTERN": [{"lower": "are"}, {"lower": "n't"}, {"lower": "too"}]}
{"LABEL": "cvs_negatedIntensifier", "PATTERN": [{"lower": "ca"}, {"lower": "n't"}, {"lower": "really"}]}
{"LABEL": "cvs_negatedIntensifier", "PATTERN": [{"lower": "can"}, {"lower": "not"}, {"lower": "necessarily"}]}
{"LABEL": "cvs_negatedIntensifier", "PATTERN": [{"lower": "could"}, {"lower": "n't"}, {"lower": "really"}]}
{"LABEL": "cvs_negatedIntensifier", "PATTERN": [{"lower": "did"}, {"lower": "n't"}, {"lower": "really"}]}
{"LABEL": "cvs_negatedIntensifier", "PATTERN": [{"lower": "does"}, {"lower": "n't"}, {"lower": "necessarily"}]}
{"LABEL": "cvs_negatedIntensifier", "PATTERN": [{"lower": "does"}, {"lower": "n't"}, {"lower": "seem"}]}
{"LABEL": "cvs_negatedIntensifier", "PATTERN": [{"lower": "do"}, {"lower": "n't"}, {"lower": "necessarily"}]}
{"LABEL": "cvs_negatedIntensifier", "PATTERN": [{"lower": "do"}, {"lower": "n't"}, {"lower": "really"}]}
{"LABEL": "cvs_negatedIntensifier", "PATTERN": [{"lower": "do"}, {"lower": "n't"}, {"lower": "seem"}]}
{"LABEL": "cvs_negatedIntensifier", "PATTERN": [{"lower": "have"}, {"lower": "n't"}, {"lower": "seen"}, {"lower": "exactly"}]}
{"LABEL": "cvs_negatedIntensifier", "PATTERN": [{"lower": "is"}, {"lower": "n't"}, {"lower": "necessarily"}]}
{"LABEL": "cvs_negatedIntensifier", "PATTERN": [{"lower": "is"}, {"lower": "n't"}, {"lower": "really"}]}
{"LABEL": "cvs_negatedIntensifier", "PATTERN": [{"lower": "is"}, {"lower": "n't"}, {"lower": "too"}]}
{"LABEL": "cvs_negatedIntensifier", "PATTERN": [{"lower": "never"}, {"lower": "really"}]}
{"LABEL": "cvs_negatedIntensifier", "PATTERN": [{"lower": "not"}, {"lower": "absolutely"}]}
{"LABEL": "cvs_negatedIntensifier", "PATTERN": [{"lower": "not"}, {"lower": "all"}]}
{"LABEL": "cvs_negatedIntensifier", "PATTERN": [{"lower": "not"}, {"lower": "always"}]}
{"LABEL": "cvs_negatedIntensifier", "PATTERN": [{"lower": "not"}, {"lower": "definite"}]}
{"LABEL": "cvs_negatedIntensifier", "PATTERN": [{"lower": "not"}, {"lower": "definitely"}]}
{"LABEL": "cvs_negatedIntensifier", "PATTERN": [{"lower": "not"}, {"lower": "entirely"}]}
{"LABEL": "cvs_negatedIntensifier", "PATTERN": [{"lower": "not"}, {"lower": "especially"}]}
{"LABEL": "cvs_negatedIntensifier", "PATTERN": [{"lower": "not"}, {"lower": "every"}]}
{"LABEL": "cvs_negatedIntensifier", "PATTERN": [{"lower": "not"}, {"lower": "everybody"}]}
{"LABEL": "cvs_negatedIntensifier", "PATTERN": [{"lower": "not"}, {"lower": "everyone"}]}
{"LABEL": "cvs_negatedIntensifier", "PATTERN": [{"lower": "not"}, {"lower": "exactly"}]}
{"LABEL": "cvs_negatedIntensifier", "PATTERN": [{"lower": "not"}, {"lower": "fully"}]}
{"LABEL": "cvs_negatedIntensifier", "PATTERN": [{"lower": "not"}, {"lower": "hardly"}]}
{"LABEL": "cvs_negatedIntensifier", "PATTERN": [{"lower": "not"}, {"lower": "important"}]}
{"LABEL": "cvs_negatedIntensifier", "PATTERN": [{"lower": "not"}, {"lower": "infrequently"}]}
{"LABEL": "cvs_negatedIntensifier", "PATTERN": [{"lower": "not"}, {"lower": "involve"}]}
{"LABEL": "cvs_negatedIntensifier", "PATTERN": [{"lower": "not"}, {"lower": "involved"}]}
{"LABEL": "cvs_negatedIntensifier", "PATTERN": [{"lower": "not"}, {"lower": "just"}]}
{"LABEL": "cvs_negatedIntensifier", "PATTERN": [{"lower": "not"}, {"lower": "many"}]}
{"LABEL": "cvs_negatedIntensifier", "PATTERN": [{"lower": "not"}, {"lower": "most"}]}
{"LABEL": "cvs_negatedIntensifier", "PATTERN": [{"lower": "not"}, {"lower": "necessarily"}]}
{"LABEL": "cvs_negatedIntensifier", "PATTERN": [{"lower": "not"}, {"lower": "often"}]}
{"LABEL": "cvs_negatedIntensifier", "PATTERN": [{"lower": "not"}, {"lower": "particularly"}]}
{"LABEL": "cvs_negatedIntensifier", "PATTERN": [{"lower": "not"}, {"lower": "positively"}]}
{"LABEL": "cvs_negatedIntensifier", "PATTERN": [{"lower": "not"}, {"lower": "quite"}]}
{"LABEL": "cvs_negatedIntensifier", "PATTERN": [{"lower": "not"}, {"lower": "really"}]}
{"LABEL": "cvs_negatedIntensifier", "PATTERN": [{"lower": "not"}, {"lower": "seem"}]}
{"LABEL": "cvs_negatedIntensifier", "PATTERN": [{"lower": "not"}, {"lower": "so"}, {"lower": "many"}]}
{"LABEL": "cvs_negatedIntensifier", "PATTERN": [{"lower": "not"}, {"lower": "so"}, {"lower": "much"}]}
{"LABEL": "cvs_negatedIntensifier", "PATTERN": [{"lower": "not"}, {"lower": "so"}, {"lower": "very"}]}
{"LABEL": "cvs_negatedIntensifier", "PATTERN": [{"lower": "not"}, {"lower": "specifically"}]}
{"LABEL": "cvs_negatedIntensifier", "PATTERN": [{"lower": "not"}, {"lower": "strictly"}]}
{"LABEL": "cvs_negatedIntensifier", "PATTERN": [{"lower": "not"}, {"lower": "too"}]}
{"LABEL": "cvs_negatedIntensifier", "PATTERN": [{"lower": "not"}, {"lower": "unimportant"}]}
{"LABEL": "cvs_negatedIntensifier", "PATTERN": [{"lower": "not"}, {"lower": "usually"}]}
{"LABEL": "cvs_negatedIntensifier", "PATTERN": [{"lower": "not"}, {"lower": "very"}]}
{"LABEL": "cvs_negatedIntensifier", "PATTERN": [{"lower": "not"}, {"lower": "without"}]}
{"LABEL": "cvs_negatedIntensifier", "PATTERN": [{"lower": "not"}, {"lower": "withstanding"}]}
{"LABEL": "cvs_negatedIntensifier", "PATTERN": [{"lower": "really"}, {"lower": "could"}, {"lower": "n't"}]}
{"LABEL": "cvs_negatedIntensifier", "PATTERN": [{"lower": "was"}, {"lower": "n't"}, {"lower": "too"}]}
{"LABEL": "cvs_negatedIntensifier", "PATTERN": [{"lower": "wo"}, {"lower": "n't"}, {"lower": "necessarily"}]}
{"LABEL": "cvs_probability", "PATTERN": [{"lower": "at"}, {"lower": "times"}]}
{"LABEL": "cvs_probability", "PATTERN": [{"lower": "a"}, {"lower": "while"}]}
{"LABEL": "cvs_probability", "PATTERN": [{"lower": "could"}, {"lower": "be"}]}
{"LABEL": "cvs_probability", "PATTERN": [{"lower": "could"}, {"lower": "mean"}]}
{"LABEL": "cvs_probability", "PATTERN": [{"lower": "frequently"}]}
{"LABEL": "cvs_probability", "PATTERN": [{"lower": "generally"}]}
{"LABEL": "cvs_probability", "PATTERN": [{"lower": "indefinite"}]}
{"LABEL": "cvs_probability", "PATTERN": [{"lower": "likelihood"}]}
{"LABEL": "cvs_probability", "PATTERN": [{"lower": "likely"}]}
{"LABEL": "cvs_probability", "PATTERN": [{"lower": "may"}]}
{"LABEL": "cvs_probability", "PATTERN": [{"lower": "may"}, {"lower": "or"}, {"lower": "may"}, {"lower": "not"}]}
{"LABEL": "cvs_probability", "PATTERN": [{"lower": "may"}, {"lower": "well"}]}
{"LABEL": "cvs_probability", "PATTERN": [{"lower": "might"}]}
{"LABEL": "cvs_probability", "PATTERN": [{"lower": "more"}, {"lower": "often"}, {"lower": "than"}, {"lower": "not"}]}
{"LABEL": "cvs_probability", "PATTERN": [{"lower": "most"}, {"lower": "of"}, {"lower": "the"}, {"lower": "time"}]}
{"LABEL": "cvs_probability", "PATTERN": [{"lower": "not"}, {"lower": "infrequently"}]}
{"LABEL": "cvs_probability", "PATTERN": [{"lower": "now"}, {"lower": "and"}, {"lower": "then"}]}
{"LABEL": "cvs_probability", "PATTERN": [{"lower": "occasionally"}]}
{"LABEL": "cvs_probability", "PATTERN": [{"lower": "often"}]}
{"LABEL": "cvs_probability", "PATTERN": [{"lower": "oftentime"}]}
{"LABEL": "cvs_probability", "PATTERN": [{"lower": "on"}, {"lower": "occasion"}]}
{"LABEL": "cvs_probability", "PATTERN": [{"lower": "on"}, {"lower": "the"}, {"lower": "average"}]}
{"LABEL": "cvs_probability", "PATTERN": [{"lower": "on"}, {"lower": "the"}, {"lower": "whole"}]}
{"LABEL": "cvs_probability", "PATTERN": [{"lower": "ordinarily"}]}
{"LABEL": "cvs_probability", "PATTERN": [{"lower": "or"}, {"lower": "another"}]}
{"LABEL": "cvs_probability", "PATTERN": [{"lower": "perhaps"}]}
{"LABEL": "cvs_probability", "PATTERN": [{"lower": "possibility"}]}
{"LABEL": "cvs_probability", "PATTERN": [{"lower": "possibly"}]}
{"LABEL": "cvs_probability", "PATTERN": [{"lower": "probably"}]}
{"LABEL": "cvs_probability", "PATTERN": [{"lower": "sometimes"}]}
{"LABEL": "cvs_probability", "PATTERN": [{"lower": "supposed"}]}
{"LABEL": "cvs_probability", "PATTERN": [{"lower": "tendencies"}]}
{"LABEL": "cvs_probability", "PATTERN": [{"lower": "usually"}]}
{"LABEL": "cvs_reservation", "PATTERN": [{"lower": "apparently"}]}
{"LABEL": "cvs_reservation", "PATTERN": [{"lower": "appears"}]}
{"LABEL": "cvs_reservation", "PATTERN": [{"lower": "as"}, {"lower": "it"}, {"lower": "were"}]}
{"LABEL": "cvs_reservation", "PATTERN": [{"lower": "basically"}]}
{"LABEL": "cvs_reservation", "PATTERN": [{"lower": "can"}, {"lower": "se"}, {"lower": "said"}]}
{"LABEL": "cvs_reservation", "PATTERN": [{"lower": "considerably"}]}
{"LABEL": "cvs_reservation", "PATTERN": [{"lower": "essentially"}]}
{"LABEL": "cvs_reservation", "PATTERN": [{"lower": "for"}, {"lower": "all"}, {"lower": "practical"}]}
{"LABEL": "cvs_reservation", "PATTERN": [{"lower": "for"}, {"lower": "the"}, {"lower": "most"}, {"lower": "part"}]}
{"LABEL": "cvs_reservation", "PATTERN": [{"lower": "in"}, {"lower": "effect"}]}
{"LABEL": "cvs_reservation", "PATTERN": [{"lower": "in"}, {"lower": "essence"}]}
{"LABEL": "cvs_reservation", "PATTERN": [{"lower": "in"}, {"lower": "general"}]}
{"LABEL": "cvs_reservation", "PATTERN": [{"lower": "in"}, {"lower": "substance"}]}
{"LABEL": "cvs_reservation", "PATTERN": [{"lower": "matter"}, {"lower": "of"}, {"lower": "degree"}]}
{"LABEL": "cvs_reservation", "PATTERN": [{"lower": "normally"}]}
{"LABEL": "cvs_reservation", "PATTERN": [{"lower": "nothing"}, {"lower": "more"}, {"lower": "than"}]}
{"LABEL": "cvs_reservation", "PATTERN": [{"lower": "not"}, {"lower": "say"}]}
{"LABEL": "cvs_reservation", "PATTERN": [{"lower": "not"}, {"lower": "to"}, {"lower": "say"}]}
{"LABEL": "cvs_reservation", "PATTERN": [{"lower": "not"}, {"lower": "what"}, {"lower": "you"}, {"lower": "call"}]}
{"LABEL": "cvs_reservation", "PATTERN": [{"lower": "or"}, {"lower": "otherwise"}]}
{"LABEL": "cvs_reservation", "PATTERN": [{"lower": "presumably"}]}
{"LABEL": "cvs_reservation", "PATTERN": [{"lower": "primarily"}]}
{"LABEL": "cvs_reservation", "PATTERN": [{"lower": "relatively"}]}
{"LABEL": "cvs_reservation", "PATTERN": [{"lower": "seem"}]}
{"LABEL": "cvs_reservation", "PATTERN": [{"lower": "seemingly"}]}
{"LABEL": "cvs_reservation", "PATTERN": [{"lower": "seems"}]}
{"LABEL": "cvs_reservation", "PATTERN": [{"lower": "somewhat"}]}
{"LABEL": "cvs_reservation", "PATTERN": [{"lower": "tend"}]}
{"LABEL": "cvs_reservation", "PATTERN": [{"lower": "tendency"}]}
{"LABEL": "cvs_reservation", "PATTERN": [{"lower": "tending"}]}
{"LABEL": "cvs_reservation", "PATTERN": [{"lower": "to"}, {"lower": "all"}, {"lower": "intents"}]}
{"LABEL": "cvs_reservation", "PATTERN": [{"lower": "to"}, {"lower": "an"}, {"lower": "extent"}]}
{"LABEL": "cvs_reservation", "PATTERN": [{"lower": "to"}, {"lower": "a"}, {"lower": "degree"}]}
{"LABEL": "cvs_reservation", "PATTERN": [{"lower": "would"}, {"lower": "appear"}]}
{"LABEL": "cvs_reservation", "PATTERN": [{"lower": "would"}, {"lower": "suggest"}]}
